# Supplementary material for: Serum Protein Profiling of Patients at Risk to Develop Gastric Disease Based on a DSC Test
Source: Int J Mol Sci. 2026 May 16;27(10):4464. doi: 10.3390/ijms27104464 (PMC13206807; doi:10.3390/ijms27104464)
Supplement: Supplementary file 1 [file ijms-27-04464-s001.zip]

Archive with 8 entries (8 files):
- Figure S1.tif
- Figure S2.tif
- Figure S3.tif
- Figure S4.tif
- Figure S5.tif
- Supplementary table S1.xls
- Supplementary table S2.xls
- Supplementary table S3.xls
