# Supplementary material for: Serum Protein Profiling of Patients at Risk to Develop Gastric Disease Based on a DSC Test
Source: Int J Mol Sci. 2026 May 16;27(10):4464. doi: 10.3390/ijms27104464 (PMC13206807; doi:10.3390/ijms27104464)
Supplement: Supplementary file 1 [file ijms-27-04464-s001.zip › Supplementary table S1.xls]

## Sheet: Sheet1
Discovery cohort_raw data						x		x	x
Protein FDR Confidence: Combined	Accession	Description	Gene Symbol	Coverage [%]	# Unique Peptides	Score Sequest HT: Sequest HT	Abundance Ratio: (S2) / (S0)	Abundance Ratio (log2): (S2) / (S0)	Abundance Ratio P-Value: (S2) / (S0)	Abundance Ratio Adj. P-Value: (S2) / (S0)	Abundances (Grouped): S0	Abundances (Grouped): S2	Abundances (Grouped) CV [%]: S0	Abundances (Grouped) CV [%]: S2	Abundances (Normalized): F14: Sample, 1, S0	Abundances (Normalized): F15: Sample, 2, S0	Abundances (Normalized): F16: Sample, 3, S0	Abundances (Normalized): F17: Sample, 4, S0	Abundances (Normalized): F18: Sample, 5, S0	Abundances (Normalized): F19: Sample, 6, S0	Abundances (Normalized): F20: Sample, 7, S0	Abundances (Normalized): F21: Sample, 8, S0	Abundances (Normalized): F22: Sample, 9, S0	Abundances (Normalized): F32: Sample, 10, S0	Abundances (Normalized): F23: Sample, 11, S2	Abundances (Normalized): F24: Sample, 12, S2	Abundances (Normalized): F25: Sample, 13, S2	Abundances (Normalized): F26: Sample, 14, S2	Abundances (Normalized): F27: Sample, 15, S2	Abundances (Normalized): F28: Sample, 16, S2	Abundances (Normalized): F29: Sample, 17, S2	Abundances (Normalized): F30: Sample, 18, S2	Abundances (Normalized): F31: Sample, 19, S2	Abundances (Normalized): F33: Sample, 20, S2
High	Q15848	Adiponectin [OS=Homo sapiens]	ADIPOQ	30	4	173.18	0.855	-0.23	0.444104	0.835344	107.8	92.2	34.55	46.16	2.39482e+06	1.66421e+06	2.84866e+06	4.01804e+06	1.93557e+06	2.32924e+06	2.45595e+06	2.1053e+06	977860	2.15736e+06	2.52548e+06	4.0396e+06	2.6394e+06	2.06956e+06	1.57206e+06	1.13166e+06	1.45971e+06	2.63332e+06	727117	1.77555e+06
High	P43652	Afamin [OS=Homo sapiens]	AFM	56	29	1158.72	1.089	0.12	0.964442	0.990308	95.7	104.3	27.11	24.23	3.3126e+07	3.06914e+07	5.1986e+07	2.92104e+07	3.64571e+07	4.2007e+07	2.65835e+07	2.8925e+07	5.03511e+07	2.52522e+07	2.69553e+07	2.18527e+07	3.44518e+07	5.0179e+07	3.89747e+07	4.64044e+07	2.99742e+07	3.4991e+07	3.60632e+07	3.1541e+07
High	P02768	Albumin [OS=Homo sapiens]	ALB	91	91	29103.6	0.987	-0.02	0.229579	0.742927	100.6	99.4	6.3	9.04	2.8106e+10	2.67254e+10	2.48893e+10	2.32971e+10	2.83872e+10	2.56726e+10	2.38955e+10	2.6033e+10	2.60573e+10	2.53727e+10	2.20339e+10	2.19791e+10	2.76675e+10	2.56075e+10	2.61636e+10	2.54416e+10	2.20788e+10	2.60015e+10	2.75266e+10	2.33229e+10
High	P02763	Alpha-1-acid glycoprotein 1 [OS=Homo sapiens]	HEL-S-153w	48	6	903.02	1.185	0.24	0.0894089	0.544642	91.6	108.4	28.17	41.66	1.35418e+08	1.68028e+08	1.61653e+08	2.94191e+08	2.00802e+08	1.86509e+08	2.97323e+08	1.4806e+08	2.14042e+08	1.84786e+08	3.89215e+08	4.1708e+08	1.61209e+08	2.14709e+08	1.6293e+08	2.25234e+08	1.95714e+08	2.08709e+08	4.72766e+08	2.61934e+08
High	P19652	Alpha-1-acid glycoprotein 2 [OS=Homo sapiens]	ORM2	50	7	807.49	1.249	0.32	0.0450372	0.420924	88.9	111.1	18.58	24.79	1.28937e+08	1.33138e+08	1.08525e+08	1.55918e+08	1.21183e+08	1.61588e+08	1.87224e+08	1.24584e+08	1.85742e+08	1.449e+08	2.19558e+08	2.72152e+08	1.40074e+08	1.84645e+08	1.36823e+08	1.38219e+08	1.43491e+08	1.63114e+08	2.09478e+08	1.9229e+08
High	P01011	Alpha-1-antichymotrypsin [OS=Homo sapiens]	SERPINA3	63	25	1881.55	1.131	0.18	0.225135	0.741832	93.9	106.1	17.25	25.84	1.04578e+08	9.39859e+07	1.28925e+08	1.39522e+08	1.06952e+08	1.38278e+08	1.20143e+08	9.38805e+07	1.55202e+08	1.1458e+08	2.02568e+08	1.81831e+08	9.20993e+07	1.37314e+08	1.19395e+08	1.18634e+08	9.34917e+07	1.28201e+08	1.46848e+08	1.55209e+08
High	P01009	Alpha-1-antitrypsin [OS=Homo sapiens]	SERPINA1	74	36	5016.76	1	0	0.474564	0.853579	100	100	7.9	23.06	1.32148e+09	1.41124e+09	1.54333e+09	1.24751e+09	1.35171e+09	1.30259e+09	1.53503e+09	1.24662e+09	1.44471e+09	1.30976e+09	2.14321e+09	2.01229e+09	1.21159e+09	1.27932e+09	1.31101e+09	1.2509e+09	1.16805e+09	1.36235e+09	1.55928e+09	1.41998e+09
High	P04217	Alpha-1B-glycoprotein [OS=Homo sapiens]	A1BG	55	15	1720.46	0.957	-0.06	0.237646	0.742927	102.2	97.8	22.81	20.46	1.07738e+08	7.81315e+07	1.66417e+08	1.21073e+08	1.04234e+08	1.05621e+08	1.04414e+08	9.35858e+07	1.43832e+08	9.82279e+07	1.31664e+08	1.09615e+08	8.60399e+07	9.81553e+07	9.99826e+07	8.60011e+07	5.82531e+07	1.00984e+08	1.22254e+08	1.02717e+08
High	P08697	Alpha-2-antiplasmin [OS=Homo sapiens]	SERPINF2	58	18	1294.71	0.786	-0.35	0.00639847	0.214349	112	88	13.58	15.07	2.64817e+07	2.30449e+07	2.57121e+07	2.99096e+07	2.63963e+07	2.0068e+07	2.61234e+07	2.54016e+07	32591986	2.31922e+07	2.11237e+07	2.36096e+07	1.93511e+07	2.63571e+07	1.96505e+07	2.56365e+07	1.72265e+07	1.7737e+07	2.30975e+07	1.92888e+07
High	P02765	Alpha-2-HS-glycoprotein [OS=Homo sapiens]	AHSG	51	13	1865.34	0.917	-0.13	0.207647	0.720986	104.3	95.7	14.93	25.28	1.60269e+08	1.70288e+08	2.10436e+08	1.50673e+08	1.54974e+08	1.71204e+08	1.55487e+08	1.52389e+08	2.21935e+08	1.53812e+08	1.02899e+08	1.69628e+08	1.453e+08	1.74197e+08	1.44162e+08	1.75403e+08	1.43003e+08	1.14397e+08	2.41197e+08	1.31914e+08
High	P01023	Alpha-2-macroglobulin [OS=Homo sapiens]	A2M	73	71	11841.8	1.224	0.29	0.449501	0.835428	89.9	110.1	25.27	32.35	1.48626e+09	2.51828e+09	1.91185e+09	1.37952e+09	1.56062e+09	9.2796e+08	1.75069e+09	1.7031e+09	1.47727e+09	1.9844e+09	2.44313e+09	1.4633e+09	1.15277e+09	2.68266e+09	2.24593e+09	2.52968e+09	1.18422e+09	2.32079e+09	1.1837e+09	1.77235e+09
High	P0DTE7	Alpha-amylase 1B [OS=Homo sapiens]	AMY1B	52	2	63.81	100	6.64				200																						1.10063e+07
Medium	P03950	Angiogenin [OS=Homo sapiens]	ANG	6	1	0	1.037	0.05	0.668914	0.919288	98.2	101.8	42.34	17.4	50528.6	37864.6	27062.9	33344.9	43062.4	58264.6	27913.6	42958.2	89380.6		50746.2			50188.5	39165.2	44562.7		43749.3	58672.4	34635.4
High	P01019	Angiotensinogen [OS=Homo sapiens]	AGT	45	14	1296.18	0.967	-0.05	0.329088	0.801681	101.7	98.3	60.83	26.75	4.34814e+07	2.50302e+07	1.03456e+08	4.04264e+07	2.96396e+07	2.40576e+07	2.46575e+07	4.62413e+07	3.08581e+07	2.61727e+07	2.71789e+07	1.96014e+07	2.89587e+07	2.72761e+07	3.31182e+07	3.5531e+07	2.13027e+07	2.95201e+07	4.7707e+07	3.80082e+07
High	P01008	Antithrombin-III [OS=Homo sapiens]	SERPINC1	63	32	2113.35	0.986	-0.02	0.342339	0.801681	100.7	99.3	23.88	16.13	1.06161e+08	7.64937e+07	8.0863e+07	1.05536e+08	1.30375e+08	7.06826e+07	8.30378e+07	8.98218e+07	1.17514e+08	6.12117e+07	1.09565e+08	8.82522e+07	6.84154e+07	8.41986e+07	7.96997e+07	8.73171e+07	8.61166e+07	8.83005e+07	8.07182e+07	5.85389e+07
High	P02647	Apolipoprotein A-I [OS=Homo sapiens]	APOA1	75	35	3887.51	0.876	-0.19	0.0935421	0.550973	106.6	93.4	23.82	23.34	1.58996e+09	1.55956e+09	2.73693e+09	1.55893e+09	1.62268e+09	1.55722e+09	1.68726e+09	2.1253e+09	1.78873e+09	1.21823e+09	1.48948e+09	1.42547e+09	2.14559e+09	1.38972e+09	1.5666e+09	1.22847e+09	8.63205e+08	1.30628e+09	1.80316e+09	1.38497e+09
High	P02652	Apolipoprotein A-II [OS=Homo sapiens]	APOA2	62	6	501.73	0.865	-0.21	0.133392	0.648679	107.2	92.8	25.58	23.24	2.11075e+08	2.26381e+08	4.71232e+08	2.53304e+08	2.79001e+08	2.8839e+08	2.86735e+08	3.61836e+08	2.9802e+08	2.58359e+08	1.62594e+08	2.41127e+08	3.57943e+08	2.84036e+08	2.48433e+08	2.68531e+08	1.85379e+08	2.00501e+08	3.00119e+08	2.39603e+08
High	P06727	Apolipoprotein A-IV [OS=Homo sapiens]	APOA4	75	28	2322.87	0.88	-0.18	0.483498	0.860979	106.4	93.6	23.65	24.37	1.22815e+08	1.60621e+08	1.3093e+08	1.36341e+08	1.81517e+08	9.66985e+07	1.39163e+08	1.16669e+08	1.64128e+08	7.79094e+07	8.7786e+07	1.40489e+08	1.15675e+08	1.12025e+08	1.67092e+08	1.19605e+08	1.67617e+08	1.34305e+08	8.80116e+07	9.14982e+07
High	P04114	Apolipoprotein B-100 [OS=Homo sapiens]	APOB	64	232	16155.9	0.926	-0.11	0.597009	0.899597	103.9	96.1	18.02	25.2	6.76747e+08	4.30558e+08	7.65824e+08	7.32784e+08	4.59147e+08	6.7059e+08	6.04217e+08	6.7229e+08	5.44397e+08	5.95708e+08	3.93768e+08	5.46778e+08	5.30704e+08	6.5302e+08	6.39955e+08	5.45161e+08	4.00648e+08	6.41382e+08	6.35178e+08	9.15784e+08
High	P02654	Apolipoprotein C-I [OS=Homo sapiens]	APOC1	33	4	153.73	0.845	-0.24	0.255772	0.763778	108.4	91.6	17.22	25.86	4.27681e+06	5.38601e+06	7.55301e+06	5.93949e+06	5.24905e+06	6.31989e+06	7.4275e+06	6.38036e+06	6.0502e+06	5.05476e+06	3.80144e+06	5.5128e+06	6.53745e+06	4.2391e+06	5.66434e+06	4.90421e+06	5.22599e+06	4.72696e+06	8.76157e+06	4.80147e+06
High	P02655	Apolipoprotein C-II [OS=Homo sapiens]	APOC2	56	5	245.08	0.953	-0.07	0.634951	0.905313	102.4	97.6	17.44	51.77	2.87441e+07	2.47998e+07	2.92264e+07	3.70189e+07	3.04411e+07	4.18946e+07	3.70175e+07	3.02046e+07	2.73146e+07	2.67756e+07	1.77305e+07	1.43141e+07	3.07824e+07	2.41965e+07	3.24064e+07	2.53445e+07	7.26321e+07	3.04432e+07	4.25653e+07	2.63192e+07
High	P02656	Apolipoprotein C-III [OS=Homo sapiens]	APOC3	54	5	313.28	0.727	-0.46	0.232742	0.742927	115.8	84.2	30.86	29.78	3.13961e+07	2.43035e+07	6.3966e+07	4.91322e+07	3.16231e+07	4.79611e+07	5.4441e+07	5.21395e+07	5.78254e+07	3.06264e+07	2.20982e+07	2.93228e+07	3.80366e+07	3.59991e+07	4.55029e+07	3.97161e+07	3.27641e+07	3.46287e+07	6.24658e+07	2.94004e+07
High	P55056	Apolipoprotein C-IV [OS=Homo sapiens]	APOC4	28	4	9.18	1.041	0.06	0.51135	0.881769	98	102	34.88	68.52	430254	235737	489247	569620	484648	541503	414510	376321	746524	214013	29239.4	48169.1	430745	793490	554164	881680	1.02948e+06	376536	524108	251485
High	P05090	Apolipoprotein D [OS=Homo sapiens]	APOD	33	6	459.17	1.01	0.01	0.988096	0.998366	99.5	100.5	25.89	29.74	2.65945e+07	2.9628e+07	4.01204e+07	4.36343e+07	3.75927e+07	2.12009e+07	3.40757e+07	5.08489e+07	2.64553e+07	3.54779e+07	3.39083e+07	3.88545e+07	5.14191e+07	5.07794e+07	3.74008e+07	2.48937e+07	1.98121e+07	2.97838e+07	3.63378e+07	2.65403e+07
High	P02649	Apolipoprotein E [OS=Homo sapiens]	APOE	58	17	700.98	0.925	-0.11	0.568808	0.899115	103.9	96.1	27.88	20.73	2.02921e+07	3.1783e+07	3.05446e+07	3.63905e+07	3.56306e+07	4.24075e+07	5.36648e+07	2.50714e+07	4.21848e+07	2.86914e+07	2.55652e+07	3.1171e+07	3.81884e+07	4.06013e+07	2.92111e+07	3.11043e+07	2.17584e+07	2.69388e+07	4.20269e+07	3.34367e+07
High	Q13790	Apolipoprotein F [OS=Homo sapiens]	APOF	18	3	95.03	0.727	-0.46	0.280891	0.796078	115.8	84.2	20.57	41.87	1.92962e+06	1.57341e+06	1.75848e+06	1.64998e+06	1.77097e+06	1.03038e+06	1.13306e+06	1.19027e+06	1.32872e+06	1.4306e+06	1.15498e+06	1.79513e+06	2.4371e+06	1.87302e+06	1.55028e+06	906067	734951	918672	901538	1.03106e+06
High	O14791	Apolipoprotein L1 [OS=Homo sapiens]	APOL1	33	10	320.91	0.847	-0.24	0.119888	0.602603	108.3	91.7	25.96	19.37	7.7152e+06	5.63875e+06	1.04067e+07	3.8334e+06	5.71164e+06	7.42375e+06	6.17103e+06	5.89874e+06	7.63433e+06	6.78313e+06	4.87759e+06	5.8621e+06	8.1263e+06	5.68836e+06	5.55306e+06	6.38393e+06	4.07104e+06	4.94025e+06	5.40397e+06	5.15223e+06
High	O95445	Apolipoprotein M [OS=Homo sapiens]	APOM	68	10	471.66	0.756	-0.4	0.112151	0.602603	113.9	86.1	28.16	34.47	9.89067e+06	8.26125e+06	1.48552e+07	8.69829e+06	1.00536e+07	1.0381e+07	9.9969e+06	1.75558e+07	8.37384e+06	9.53534e+06	5.1631e+06	1.09293e+07	1.50576e+07	7.18534e+06	7.8578e+06	1.0918e+07	6.78536e+06	6.51175e+06	1.10799e+07	6.80076e+06
High	P08519	Apolipoprotein(a) [OS=Homo sapiens]		42	23	599.17	0.658	-0.6	0.311234	0.801681	120.6	79.4	65.58	72.76	855031	9.98355e+06	1.29792e+06	9.02899e+06	2.9275e+06	7.94279e+06	1.15184e+07	6.38448e+06	1.00231e+07	1.72632e+07	2.61449e+06	9.46956e+06	9.21786e+06	2.34162e+06	4.04768e+06	1.0646e+07	466115	101748	8.27737e+06	7.6816e+06
High	O75882	Attractin [OS=Homo sapiens]	ATRN	18	20	303.32	1.118	0.16	0.550526	0.891032	94.4	105.6	22.71	31.95	2.64228e+07	3.59312e+07	3.56311e+07	2.34098e+07	2.24214e+07	1.77291e+07	2.67526e+07	2.26123e+07	2.28743e+07	2.34352e+07	3.38763e+07	2.40209e+07	1.97126e+07	3.32374e+07	2.97781e+07	2.94339e+07	1.02804e+07	2.8543e+07	1.58578e+07	2.02161e+07
High	P02749	Beta-2-glycoprotein 1 [OS=Homo sapiens]	APOH	58	13	935.25	1.107	0.15	0.199046	0.708547	94.9	105.1	27.5	16.68	8.56255e+07	8.53973e+07	8.30824e+07	9.30928e+07	1.06424e+08	8.63395e+07	9.34353e+07	2.99965e+07	1.03335e+08	5.79843e+07	9.06733e+07	1.12993e+08	9.06066e+07	7.03867e+07	1.09115e+08	9.84725e+07	1.0829e+08	6.83365e+07	1.08505e+08	9.19809e+07
High	P61769	Beta-2-microglobulin [OS=Homo sapiens]	B2M	40	4	115.81	2.26	1.18	5.05246e-05	0.00677029	61.4	138.6	37.54	17.51	661188	724454	712101	883567	942845	1.05163e+06	1.68052e+06	520359	1.31712e+06	764813	2.28866e+06	1.57102e+06	1.22299e+06	2.1917e+06	1.82729e+06	1.88808e+06	1.6188e+06	1.6254e+06	1.98377e+06	1.99001e+06
High	Q96KN2	Beta-Ala-His dipeptidase [OS=Homo sapiens]		22	7	95.52	0.706	-0.5	0.0551769	0.434924	117.3	82.7	38.88	43.82	2.45483e+06	1.92955e+06	3.09872e+06	2.75631e+06	752381	1.58426e+06	1.73719e+06	2.0284e+06	1.44645e+06	1.06637e+06	1.30668e+06	736184	1.69462e+06	1.41115e+06	1.27683e+06	842193	2.55671e+06	1.42113e+06	682552	887530
High	P43251	Biotinidase [OS=Homo sapiens]	BTD	13	5	128.37	0.907	-0.14	0.694748	0.936502	104.9	95.1	36.21	33.37	735691	1.04848e+06	1.46565e+06	1.03204e+06	679661	1.23022e+06	538884	1.18311e+06	1.10377e+06	386411	673532	1.18768e+06	925630	1.15336e+06	1.1444e+06	1.0668e+06	391981	625705	961701	526535
High	P13727	Bone marrow proteoglycan [OS=Homo sapiens]	PRG2	24	4	13.45	4.045	2.02	0.345809	0.801681	39.6	160.4	16.24	147.43	49274.6		44522.8	41666.1	34768.8	33558.2					168549							22457.3	1.70054e+06
High	P04003	C4b-binding protein alpha chain [OS=Homo sapiens]	C4BPA	58	25	2135.43	0.919	-0.12	0.225594	0.741832	104.2	95.8	25.57	18.69	5.20382e+07	4.72131e+07	5.61509e+07	1.05171e+08	6.67825e+07	7.17415e+07	9.22942e+07	6.60458e+07	8.5448e+07	7.39344e+07	4.02547e+07	6.81771e+07	6.53309e+07	6.76689e+07	8.12455e+07	7.1477e+07	4.84501e+07	5.76608e+07	6.0511e+07	6.19039e+07
High	P20851	C4b-binding protein beta chain [OS=Homo sapiens]	C4BPB	41	8	262.86	0.884	-0.18	0.237257	0.742927	106.1	93.9	22.09	17.1	4.49258e+06	3.55491e+06	3.38143e+06	6.08296e+06	5.33401e+06	6.11456e+06	5.27426e+06	3.86924e+06	6.27489e+06	4.59604e+06	2.93266e+06	5.19759e+06	5.00959e+06	5.07917e+06	4.72098e+06	4.34249e+06	3.36252e+06	4.36638e+06	4.33844e+06	3.98066e+06
Medium	P33151	Cadherin-5 [OS=Homo sapiens]	CDH5	1	1	1.87	1.045	0.06	0.366029	0.801681	97.8	102.2	31.72	25.45			106347	61850.1	123836	67792.3	124638	57062.1		96547.2	118067		84423.6		130598	89523.3	62603.4	144858	100014	101735
High	P00915	Carbonic anhydrase 1 [OS=Homo sapiens]	CA1	30	6	46.31	1.328	0.41	0.810188	0.983449	85.9	114.1	58.97	69.14	833480	615057	704864	534494	659115	650899	858072	497656	2.17466e+06	1.53881e+06	1.37419e+06	900845	909693	1.31982e+06	573449	712999	38320.2	656349	1.09436e+06	2.73559e+06
High	Q96IY4	Carboxypeptidase B2 [OS=Homo sapiens]	CPB2	30	9	343.97	0.891	-0.17	0.332194	0.801681	105.8	94.2	18.83	20.07	3.2278e+06	2.82057e+06	3.38902e+06	3.41088e+06	4.39176e+06	3.36847e+06	2.87258e+06	3.45243e+06	4.85141e+06	2.97875e+06	2.85117e+06	3.47737e+06	3.00063e+06	4.59668e+06	3.97701e+06	2.7424e+06	2.42153e+06	2.88127e+06	3.01719e+06	3.16557e+06
High	P15169	Carboxypeptidase N catalytic chain [OS=Homo sapiens]	CPN1	32	10	132.27	1.069	0.1	0.876723	0.983449	96.7	103.3	16.83	47.12	1.61098e+06	1.36132e+06	1.95795e+06	1.64096e+06	1.60378e+06	1.57207e+06	1.34053e+06	2.163e+06	2.1091e+06	1.62341e+06	2.46914e+06	1.45626e+06	2.91088e+06	2.95393e+06	2.90617e+06	1.7879e+06	300250	1.25548e+06	1.22274e+06	1.67042e+06
High	P22792	Carboxypeptidase N subunit 2 [OS=Homo sapiens]	CPN2	37	12	634.81	0.954	-0.07	0.666043	0.919288	102.3	97.7	23.88	21.52	7.74994e+06	7.27767e+06	1.23985e+07	7.29077e+06	8.679e+06	8.00017e+06	5.76548e+06	9.50715e+06	1.07159e+07	6.53499e+06	5.89925e+06	7.34497e+06	8.60867e+06	1.03549e+07	1.0388e+07	9.8791e+06	5.89691e+06	7.42597e+06	6.65452e+06	7.6023e+06
High	Q9NQ79	Cartilage acidic protein 1 [OS=Homo sapiens]	CRTAC1	5	2	8.03	1.443	0.53	0.00581789	0.214349	81.9	118.1	37.92	28.3	73335.5	71871.3	147049	174113	144563	96802.3	73852.6	135336	56669.9	156775	160683	169701	259297	143600	186846	192652	124917	266121	120333	156152
High	O43866	CD5 antigen-like [OS=Homo sapiens]	CD5L	67	16	868.46	1.143	0.19	0.68902	0.936502	93.3	106.7	72.83	67.76	3.31033e+07	1.57167e+07	1.79003e+07	9.5848e+06	1.59721e+07	8.02191e+06	6.89633e+07	2.22774e+07	2.27823e+07	2.54517e+07	4.43109e+07	4.23657e+07	1.24105e+07	3.50182e+07	2.28195e+07	5.61016e+07	355252	1.38498e+07	1.11785e+07	2.28345e+07
High	P00450	Ceruloplasmin [OS=Homo sapiens]	CP	71	52	5097.09	0.974	-0.04	0.439259	0.834903	101.3	98.7	23.07	24.55	2.13282e+08	1.84861e+08	3.56973e+08	2.21684e+08	1.77355e+08	2.30021e+08	3.06621e+08	2.08288e+08	2.5929e+08	2.61716e+08	3.20274e+08	2.76874e+08	1.66656e+08	1.89415e+08	2.14707e+08	1.60326e+08	1.6331e+08	2.25076e+08	2.65177e+08	2.57918e+08
High	P11597	Cholesteryl ester transfer protein [OS=Homo sapiens]	CETP	6	3	7.73	0.883	-0.18	0.114536	0.602603	106.2	93.8	29.66	55.29	204531	208756	310461	309969	226477	137645	336180	207870	154598	191215	254308	237384	199313	302817	257270	151044	24808.9	169574	64608.1	62701.1
High	P06276	Cholinesterase [OS=Homo sapiens]	BCHE	16	5	91.03	0.747	-0.42	0.0703376	0.509472	114.5	85.5	39.54	50.75	738055	477142	853154	420187	1.36175e+06	924422	716506	750582	1.24724e+06	484969	116883	257082	576746	725193	748875	1.06874e+06	475002	303839	536079	634530
High	P10909	Clusterin [OS=Homo sapiens]	CLU	39	19	1209.54	0.876	-0.19	0.179461	0.686363	106.6	93.4	16	15.85	6.30164e+07	4.71591e+07	7.38409e+07	6.95391e+07	7.49029e+07	5.9669e+07	6.86468e+07	5.39174e+07	7.52694e+07	5.22247e+07	5.66277e+07	5.06177e+07	5.86136e+07	7.03515e+07	6.75173e+07	4.95479e+07	4.09491e+07	6.04779e+07	6.62679e+07	5.4232e+07
High	P00740	Coagulation factor IX [OS=Homo sapiens]	F9	17	7	60.25	1.325	0.41	0.614612	0.905313	86	114	36.44	40.47	765419	703697	1.35817e+06	1.20527e+06	996685	1.21505e+06	602979	788710	1.62763e+06	553607	323137	697357	800393	1.18901e+06	1.36504e+06	1.20864e+06	1.16085e+06	1.09861e+06	2.01809e+06	1.36967e+06
High	P12259	Coagulation factor V [OS=Homo sapiens]	F5	11	20	166.92	0.842	-0.25	0.282192	0.796078	108.6	91.4	31.87	33.82	1.30874e+06	1.1839e+06	1.27454e+06	2.30233e+06	2.49069e+06	1.86909e+06	2.55672e+06	1.60406e+06	2.59215e+06	1.28221e+06	1.98705e+06	2.39332e+06	2.39435e+06	1.47214e+06	900206	1.00966e+06	1.14345e+06	1.63685e+06	1.35915e+06	1.44366e+06
High	P00742	Coagulation factor X [OS=Homo sapiens]	F10	20	7	161.57	0.919	-0.12	0.378204	0.801681	104.2	95.8	29.34	20.26	1.62575e+06	1.1166e+06	3.07886e+06	1.67645e+06	2.45084e+06	2.18261e+06	2.50373e+06	1.84144e+06	2.54007e+06	1.47113e+06	1.0563e+06	1.80987e+06	2.12442e+06	1.36275e+06	2.00559e+06	1.95468e+06	1.87377e+06	1.7754e+06	2.31873e+06	1.71943e+06
High	P03951	Coagulation factor XI [OS=Homo sapiens]	F11	11	7	12.58	0.609	-0.72	0.0023146	0.131472	124.3	75.7	22.77	33.13	589497	876434	641430	510557	435892	409892	610523	600321	678446	517125	196826	300729	497778	493023	546000	430886	313425	324214	201235	404773
High	P00748	Coagulation factor XII [OS=Homo sapiens]	F12	39	19	842.52	0.825	-0.28	0.188828	0.693231	109.6	90.4	39.95	33.01	9.09326e+06	7.07447e+06	2.09709e+07	5.46714e+06	1.18977e+07	1.30049e+07	1.11184e+07	1.34881e+07	1.46035e+07	7.16127e+06	5.91262e+06	1.07491e+07	1.29433e+07	1.19473e+07	1.11156e+07	5.13336e+06	5.22204e+06	6.66539e+06	8.86353e+06	1.01502e+07
High	P05160	Coagulation factor XIII B chain [OS=Homo sapiens]	F13B	43	21	452.21	0.986	-0.02	0.69686	0.936502	100.7	99.3	23.26	19.95	5.65043e+06	3.83958e+06	5.18231e+06	4.18427e+06	3.00859e+06	4.11233e+06	3.91788e+06	2.99678e+06	4.1559e+06	2.77161e+06	3.61179e+06	3.64377e+06	4.43741e+06	4.25175e+06	4.37691e+06	4.6489e+06	2.25042e+06	4.31471e+06	2.9052e+06	3.68084e+06
High	Q6ZRK6	Coiled-coil domain-containing protein 73 [OS=Homo sapiens]	CCDC73	2	2	8.6	1.896	0.92	0.635913	0.905313	69.1	130.9	158.91	49.44	1.65873e+06	335965	59023.9	86066.3	190591	65245.8	344323	65997.6	210603	54220.7	216841	160461	275442	349676	378688	130929	298134	271842	47847.8	99814.2
High	P02745	Complement C1q subcomponent subunit A [OS=Homo sapiens]	C1QA	18	3	143.62	1.289	0.37	0.75179	0.959427	87.4	112.6	35.74	41.75	4.79345e+06	2.57495e+06	5.15826e+06	6.28206e+06	6.47115e+06	4.98146e+06	3.02043e+06	2.55894e+06	3.93011e+06	2.61879e+06	6.98884e+06	3.12351e+06	5.6202e+06	6.34681e+06	6.6194e+06	2.62991e+06	834179	5.22593e+06	6.78302e+06	5.5654e+06
High	P02746	Complement C1q subcomponent subunit B [OS=Homo sapiens]	C1QB	42	7	458.44	1.046	0.06	0.976543	0.995108	97.8	102.2	13.41	28.1	1.27416e+07	1.11091e+07	1.21886e+07	1.50746e+07	1.57655e+07	1.16397e+07	1.41855e+07	1.19056e+07	1.05139e+07	1.28304e+07	1.75121e+07	1.27749e+07	1.25424e+07	1.71352e+07	1.43937e+07	1.23213e+07	4.36909e+06	1.26524e+07	1.66728e+07	1.32945e+07
High	P02747	Complement C1q subcomponent subunit C [OS=Homo sapiens]	C1QC	25	5	306.3	1.062	0.09	0.911487	0.986983	97	103	14.83	29.26	1.45259e+07	1.30872e+07	1.34273e+07	1.74736e+07	1.73039e+07	1.33231e+07	1.81213e+07	1.44136e+07	1.14436e+07	1.43863e+07	2.0909e+07	1.78189e+07	1.47225e+07	1.81623e+07	1.57761e+07	1.3504e+07	4.4327e+06	1.48316e+07	1.87496e+07	1.43232e+07
High	P00736	Complement C1r subcomponent [OS=Homo sapiens]	C1R	50	23	1364.3	1.049	0.07	0.7487	0.959427	97.6	102.4	9.6	22.54	1.63044e+07	1.51554e+07	1.62678e+07	1.89308e+07	1.85326e+07	1.52979e+07	1.78691e+07	1.41353e+07	1.82114e+07	1.66753e+07	1.77684e+07	1.84136e+07	1.68423e+07	2.11666e+07	1.81798e+07	1.59388e+07	7.33225e+06	1.62643e+07	1.97859e+07	1.50224e+07
High	Q9NZP8	Complement C1r subcomponent-like protein [OS=Homo sapiens]	C1RL	14	4	160.44	0.91	-0.14	0.11923	0.602603	104.7	95.3	12.45	16.95	611930	810910	659919	750266	613463	727748	811481	558471	649874	695674	636072	790989	596879	684227	658603	584778	372565	611182	621533	606120
High	P09871	Complement C1s subcomponent [OS=Homo sapiens]	C1S	50	25	1128.97	1.064	0.09	0.855835	0.983449	96.9	103.1	10.39	23.85	1.52254e+07	1.35848e+07	1.60819e+07	1.82311e+07	1.70967e+07	1.46952e+07	1.74139e+07	1.32514e+07	1.66452e+07	1.53449e+07	1.80849e+07	1.81294e+07	1.55964e+07	1.85022e+07	1.7921e+07	1.46263e+07	6.63914e+06	1.4965e+07	2.03691e+07	1.47054e+07
High	P06681	Complement C2 [OS=Homo sapiens]	C2	36	21	662.44	0.937	-0.09	0.364349	0.801681	103.3	96.7	19.25	21.14	6.21337e+06	4.98485e+06	8.42717e+06	9.34009e+06	9.01809e+06	7.6156e+06	7.46765e+06	5.91935e+06	8.86597e+06	7.43532e+06	6.29985e+06	6.07695e+06	6.9082e+06	8.58295e+06	7.57147e+06	5.08874e+06	4.58267e+06	7.46036e+06	9.31035e+06	7.22643e+06
High	P01024	Complement C3 [OS=Homo sapiens]	C3	81	113	12456	0.961	-0.06	0.460159	0.841793	102	98	19.9	15.43	1.03746e+09	1.15099e+09	1.38249e+09	1.77033e+09	1.19411e+09	1.48864e+09	1.51576e+09	1.13283e+09	1.76265e+09	1.12163e+09	1.15901e+09	9.88178e+08	1.14053e+09	1.61739e+09	1.36595e+09	1.31029e+09	1.08425e+09	1.16406e+09	1.37086e+09	1.49153e+09
High	P0C0L4	Complement C4-A [OS=Homo sapiens]	C4A	62	5	7496.4	0.856	-0.22	0.283857	0.796238	107.8	92.2	31.92	32.42	2.87894e+08	3.733e+08	5.22123e+08	3.62207e+08	3.09784e+08	5.43392e+08	4.39217e+08	1.76272e+08	5.27765e+08	2.93506e+08	2.88912e+08	2.64482e+08	3.32198e+08	4.0268e+08	4.20533e+08	2.90616e+08	7.90371e+07	3.94535e+08	2.98041e+08	4.21458e+08
High	P0C0L5	Complement C4-B [OS=Homo sapiens]	C4B; C4B_2	62	3	7508.67	0.816	-0.29	0.158189	0.657282	110.1	89.9	31.05	29.74	7.8454e+06	9.54957e+06	1.46487e+07	1.22628e+07	7.03704e+06	1.69204e+07	1.25207e+07	6.70884e+06	1.3166e+07	9.51279e+06	8.77718e+06	8.88633e+06	8.98632e+06	1.31072e+07	7.77333e+06	7.902e+06	3.54903e+06	1.14476e+07	7.18178e+06	1.10086e+07
High	P01031	Complement C5 [OS=Homo sapiens]	C5	51	65	2905.46	1.047	0.07	0.369183	0.801681	97.7	102.3	19.39	9.67	4.13742e+07	3.64097e+07	5.73018e+07	6.40167e+07	5.29354e+07	5.09999e+07	4.86312e+07	4.05936e+07	6.65991e+07	5.00822e+07	6.27689e+07	5.54836e+07	4.91207e+07	6.15559e+07	5.42656e+07	4.93969e+07	4.88284e+07	5.29912e+07	4.82797e+07	5.28227e+07
High	P13671	Complement component C6 [OS=Homo sapiens]	C6	43	33	1084.65	0.849	-0.24	0.565498	0.899115	108.2	91.8	23.61	12.24	1.55933e+07	7.78816e+06	1.52232e+07	1.91947e+07	1.66798e+07	1.72529e+07	1.71805e+07	1.19286e+07	2.12657e+07	1.66332e+07	1.68869e+07	1.40503e+07	1.35208e+07	1.3353e+07	1.32941e+07	1.48346e+07	1.20692e+07	1.62422e+07	1.42248e+07	1.76945e+07
High	P10643	Complement component C7 [OS=Homo sapiens]	C7	57	33	1449.24	1.145	0.2	0.176421	0.68523	93.2	106.8	18.4	27.65	1.34628e+07	9.78176e+06	1.80128e+07	1.36359e+07	1.78842e+07	1.29506e+07	1.74274e+07	1.5635e+07	1.45432e+07	1.23517e+07	2.6612e+07	1.41222e+07	9.6703e+06	1.9522e+07	1.55594e+07	1.67009e+07	1.55712e+07	1.92867e+07	1.37759e+07	2.21039e+07
High	P07357	Complement component C8 alpha chain [OS=Homo sapiens]	C8A	54	18	1068.84	0.967	-0.05	0.0801474	0.534914	101.7	98.3	12.32	24.72	1.01166e+07	1.16127e+07	1.16844e+07	1.3106e+07	1.15668e+07	1.31655e+07	1.53738e+07	1.22566e+07	1.44763e+07	1.18805e+07	5.43624e+06	1.34325e+07	6.68179e+06	1.21964e+07	1.24366e+07	1.23124e+07	9.88996e+06	1.13813e+07	1.03806e+07	1.19544e+07
High	P07358	Complement component C8 beta chain [OS=Homo sapiens]	C8B	29	13	703.68	0.92	-0.12	0.0436926	0.4182	104.2	95.8	13.11	28.75	7.367e+06	7.75974e+06	8.33709e+06	8.50517e+06	7.54598e+06	8.59058e+06	1.09243e+07	8.25595e+06	9.88268e+06	7.7677e+06	3.21464e+06	8.75425e+06	3.56156e+06	7.41814e+06	8.04245e+06	8.04336e+06	6.05214e+06	7.84543e+06	6.55945e+06	8.07517e+06
High	P07360	Complement component C8 gamma chain [OS=Homo sapiens]	C8G	49	8	601.6	0.884	-0.18	0.0489922	0.420924	106.1	93.9	13.96	23.71	6.1174e+06	5.92295e+06	6.9187e+06	7.20579e+06	6.65458e+06	8.37068e+06	8.01786e+06	7.15965e+06	9.1991e+06	6.97794e+06	3.38291e+06	8.12141e+06	4.06469e+06	6.95415e+06	6.08527e+06	6.62997e+06	6.37666e+06	5.36381e+06	6.12437e+06	7.1963e+06
High	P02748	Complement component C9 [OS=Homo sapiens]	C9	55	24	982.69	1.263	0.34	0.0395579	0.407889	88.4	111.6	26.15	29.4	1.91532e+07	2.24566e+07	1.32998e+07	3.11554e+07	2.17844e+07	2.36675e+07	2.89685e+07	1.61329e+07	3.12134e+07	2.6412e+07	4.87831e+07	4.40065e+07	2.14826e+07	3.29015e+07	2.80801e+07	2.06812e+07	2.74414e+07	3.01763e+07	2.47903e+07	3.1528e+07
High	P00751	Complement factor B [OS=Homo sapiens]	CFB	51	31	2033.77	0.939	-0.09	0.660514	0.916365	103.1	96.9	23.87	13.59	6.72958e+07	6.997e+07	8.69464e+07	8.59146e+07	8.63826e+07	8.91325e+07	9.69445e+07	6.91655e+07	1.4025e+08	8.44616e+07	8.12282e+07	1.08701e+08	7.91241e+07	8.57621e+07	7.52879e+07	8.05691e+07	6.60396e+07	7.90279e+07	9.28375e+07	8.57708e+07
High	P00746	Complement factor D [OS=Homo sapiens]	CFD	31	5	70.48	2.093	1.07	4.5807e-05	0.00677029	64.7	135.3	37.4	25.69	366494	223897	278219	408807	386675	515027	683843	277268	319155	260656	648577	883482	487225	589714	721572	1.07601e+06	709981	574927	847580	1.0084e+06
High	P08603	Complement factor H [OS=Homo sapiens]	CFH	63	51	4502.76	1.041	0.06	0.872066	0.983449	98	102	18.29	14.44	1.52407e+08	1.71475e+08	1.67218e+08	2.09429e+08	1.65445e+08	2.0396e+08	2.04861e+08	1.55893e+08	2.66366e+08	1.8472e+08	1.96469e+08	1.99585e+08	1.71765e+08	2.33591e+08	1.60311e+08	2.02065e+08	1.46739e+08	1.60153e+08	1.7468e+08	2.06641e+08
High	Q03591	Complement factor H-related protein 1 [OS=Homo sapiens]	CFHR1	46	1	451.21	1.219	0.29	0.142137	0.648679	90.1	109.9	47.28	19.26	2.63346e+06	2.38505e+06	3.38524e+06	4.04476e+06	2.52343e+06	2.89063e+06	1.65366e+06	1.52342e+06	1.82691e+06	139881	1.92041e+06	2.96969e+06	2.94925e+06	4.08543e+06	3.01204e+06	3.40858e+06	2.75541e+06	3.32692e+06	3.40819e+06	2.51022e+06
High	P36980	Complement factor H-related protein 2 [OS=Homo sapiens]	CFHR2	42	4	206.36	1.055	0.08	0.955597	0.990308	97.3	102.7	25.38	31.62	1.34904e+06	1.27018e+06	1.638e+06	1.92145e+06	1.15406e+06	1.50438e+06	1.3244e+06	1.24851e+06	1.08145e+06	675381	1.76186e+06	1.25717e+06	607058	1.82772e+06	1.53514e+06	1.12191e+06	853120	1.49044e+06	1.06932e+06	1.81083e+06
High	Q02985	Complement factor H-related protein 3 [OS=Homo sapiens]	CFHR3	24	1	87.22	1.463	0.55	0.182487	0.686363	81.2	118.8	73.43	62.52	259242	318539	68072.6	500433	161283	462424		123690	28385.6		345638	887801	411494	523358	316966	93145.9	233811	282212	184085	267477
High	Q92496	Complement factor H-related protein 4 [OS=Homo sapiens]	CFHR4	12	1	21.34	1.586	0.67	0.0855643	0.544642	77.4	122.6	10.76	18.75		67890.1		58293.2										100789				70897.8		99748.1
High	P05156	Complement factor I [OS=Homo sapiens]	CFI	44	22	886.48	1.033	0.05	0.630963	0.905313	98.4	101.6	17.92	10.82	1.27258e+07	1.15408e+07	1.4945e+07	1.91844e+07	1.26107e+07	1.69639e+07	1.69159e+07	1.23091e+07	1.78158e+07	1.39219e+07	1.50191e+07	1.70395e+07	1.47864e+07	1.56894e+07	1.37507e+07	1.42659e+07	1.24913e+07	1.45855e+07	1.77303e+07	1.70942e+07
High	P08185	Corticosteroid-binding globulin [OS=Homo sapiens]	SERPINA6	65	15	912.77	0.884	-0.18	0.0311133	0.405117	106.2	93.8	42.33	14.24	1.71548e+07	1.58688e+07	4.29537e+07	1.64048e+07	1.72663e+07	1.38936e+07	1.61765e+07	1.97113e+07	1.88061e+07	1.88555e+07	1.23351e+07	1.49572e+07	1.54724e+07	1.63703e+07	1.60967e+07	1.27555e+07	1.02764e+07	1.62937e+07	1.44422e+07	1.60453e+07
High	P02741	C-reactive protein [OS=Homo sapiens]	CRP	14	3	14.96	2.043	1.03	0.0918529	0.550973	65.7	134.3	80.98	94.37	28196	116439	55273	452846		176420	463285			248950	1.80147e+06	1.09863e+06	207943	626679	124964	242845	340522	60261.5	381361	1.20929e+06
High	P01034	Cystatin-C [OS=Homo sapiens]	CST3	25	3	8.6	1.933	0.95	0.035131	0.407889	68.2	131.8	58.68	38.43	402645	83990.4	149122	113008	323203	239870	310748	76848.2	127333	130855	344344	230002	203993	254539	199953	286323	374917	169619	552437	323213
High	P54108	Cysteine-rich secretory protein 3 [OS=Homo sapiens]	CRISP3	4	1	3.86	0.771	-0.37	0.138129	0.648679	112.9	87.1	17.19	40.86	111536	106356	115241	102844	110762	120514	139202	111332	66032.9	127476	73242.3	48193	63791.3	163081	97646.9	105729	77147.4	62966.9	155163	95757.2
High	P09172	Dopamine beta-hydroxylase [OS=Homo sapiens]	DBH	5	2	23.12	0.781	-0.36	0.958602	0.990308	112.3	87.7	63.18	61.06	70151.9	53929.3	233374	141761	198760		254463	229768	34281.7	56006.3	79226.7	83773.7	110724	79859.9	126043				298516	112946
High	Q12805	EGF-containing fibulin-like extracellular matrix protein 1 [OS=Homo sapiens]	EFEMP1	14	4	25.97	2.359	1.24	0.00234597	0.131472	59.5	140.5	56.23	56.98	49607.6	243339	58198	213942	156641	123793	336286	226911	63054.1	213856	1.00239e+06	486294	160711	319415	527091	271156	158969	383287	687197	514891
High	Q16610	Extracellular matrix protein 1 [OS=Homo sapiens]	ECM1	24	10	63.02	0.945	-0.08	0.941224	0.990308	102.8	97.2	98.57	64.36	965307	1.14147e+06	839378	2.13166e+06	1.66532e+06	1.32437e+06	1.55767e+06	769522	1.6467e+06	7.17439e+06	1.55254e+06	1.29533e+06	1.42347e+06	1.19836e+06	1.69883e+06	1.2729e+06	4.74371e+06	772006	2.22627e+06	1.22982e+06
High	Q9UGM5	Fetuin-B [OS=Homo sapiens]	FETUB	27	9	148.12	0.676	-0.56	0.00245284	0.131472	119.3	80.7	29.85	24.86	1.64633e+06	1.99881e+06	3.2424e+06	1.94295e+06	1.37784e+06	1.35534e+06	1.79863e+06	1.78362e+06	2.2608e+06	1.40877e+06	1.67637e+06	1.55892e+06	817145	1.55175e+06	1.36583e+06	1.41314e+06	1.0238e+06	870379	1.06042e+06	1.0743e+06
High	P02671	Fibrinogen alpha chain [OS=Homo sapiens]	FGA	23	14	342.95	1.295	0.37	0.00710824	0.224119	87.1	112.9	19.92	39.9	1.02036e+08	1.22818e+08	1.1063e+08	1.5069e+08	1.17199e+08	1.30414e+08	1.21452e+08	1.53683e+08	7.06759e+07	1.35946e+08	2.02358e+08	1.62286e+08	1.42759e+08	1.31711e+08	1.51488e+08	1.31555e+08	3.76287e+08	1.66956e+08	1.54258e+08	1.98883e+08
High	P02679	Fibrinogen gamma chain [OS=Homo sapiens]	FGG	5	1	3.79	100	6.64				200		12.23											96015.1	80729.1
High	P02751	Fibronectin [OS=Homo sapiens]	FN1	50	75	3864.83	0.739	-0.44	0.731424	0.947467	115	85	56.98	75.87	1.66816e+07	3.21065e+07	7.34923e+07	6.4791e+07	1.0753e+08	1.03523e+08	1.03656e+08	1.41144e+07	1.20401e+08	5.3548e+07	1.00617e+07	1.43613e+07	1.12441e+08	3.22512e+07	1.20982e+08	3.46164e+07	8.99486e+07	7.51323e+07	1.59751e+08	2.91735e+07
High	P23142	Fibulin-1 [OS=Homo sapiens]	FBLN1	41	16	567.37	0.875	-0.19	0.424336	0.821098	106.7	93.3	14.15	30.96	4.13157e+06	3.96173e+06	3.62152e+06	5.12755e+06	5.0645e+06	4.26584e+06	4.79426e+06	3.73989e+06	3.381e+06	4.30733e+06	6.2665e+06	3.75337e+06	3.03474e+06	3.59374e+06	5.45433e+06	3.56831e+06	2.84116e+06	5.2525e+06	2.45145e+06	3.93507e+06
High	Q15485	Ficolin-2 [OS=Homo sapiens]	FCN2	3	1	14.69	1.046	0.06	0.830323	0.983449	97.8	102.2	29.17	49.69		75699.2		190531	103717	166956	117823	119511	132466	177394	145643	113107	118934	181357	153743	168458	55341.1	57853.9	295666	105252
High	O75636	Ficolin-3 [OS=Homo sapiens]	FCN3	31	6	259.09	0.938	-0.09	0.483355	0.860979	103.2	96.8	49.91	47.55	2.41656e+06	2.42966e+06	2.72533e+06	4.5048e+06	7.17295e+06	4.74878e+06	2.06139e+06	2.63853e+06		2.18817e+06	1.95808e+06	1.91103e+06	4.92075e+06	2.7011e+06	2.41563e+06	3.82889e+06	1.52813e+06	2.14439e+06	5.79596e+06	2.53733e+06
High	Q08380	Galectin-3-binding protein [OS=Homo sapiens]	LGALS3BP	37	15	405.59	1.152	0.2	0.276826	0.78925	92.9	107.1	41.04	100.46	2.54871e+06	1.52742e+06	3.95358e+06	1.86253e+06	2.36634e+06	5.13452e+06	4.41013e+06	2.35362e+06	1.99879e+06	2.97994e+06	2.69058e+06	2.41566e+06	2.60947e+06	1.67604e+07	3.09947e+06	4.87518e+06	2.84815e+06	2.21322e+06	2.80947e+06	3.58906e+06
High	P06396	Gelsolin [OS=Homo sapiens]	GSN	66	34	2381.68	0.897	-0.16	0.332061	0.801681	105.4	94.6	10.64	18.35	5.47626e+07	5.50814e+07	5.1778e+07	5.28492e+07	5.95005e+07	5.44207e+07	6.00838e+07	3.94175e+07	5.256e+07	5.60597e+07	3.73973e+07	5.43599e+07	5.28734e+07	4.53451e+07	6.5532e+07	5.97705e+07	4.3556e+07	5.99636e+07	4.21166e+07	4.45437e+07
High	P22352	Glutathione peroxidase 3 [OS=Homo sapiens]	GPX3	41	6	75.43	1.038	0.05	0.577255	0.899443	98.1	101.9	24.57	27.86	2.47919e+06	1.69025e+06	3.69634e+06	1.79683e+06	2.60963e+06	2.36514e+06	1.8816e+06	2.17457e+06	2.5113e+06	2.1343e+06	2.83218e+06	2.62819e+06	2.73546e+06	2.76508e+06	2.06293e+06	860634	2.28261e+06	2.42835e+06	1.87288e+06	1.68673e+06
High	P00738	Haptoglobin [OS=Homo sapiens]	HP	67	14	3664.78	1.07	0.1	0.834765	0.983449	96.6	103.4	57.97	38.33	4.57301e+08	6.51569e+08	8.78328e+08	1.90219e+09	2.97918e+08	1.67642e+09	1.38042e+09	7.04269e+08	2.36903e+09	1.47077e+09	1.21103e+09	1.13742e+09	1.17565e+09	9.28047e+08	1.00486e+09	1.21694e+09	1.49147e+09	1.18125e+09	7.23618e+07	1.68704e+09
High	P00739	Haptoglobin-related protein [OS=Homo sapiens]	HPR	68	8	1925.56	1.029	0.04	0.732769	0.947467	98.6	101.4	41.95	33.9	1.70246e+07	1.15671e+07	2.57499e+07	5.54084e+06	1.06724e+07	1.45141e+07	1.27798e+07	9.27417e+06	2.13428e+07	1.26631e+07	1.76289e+07	1.69593e+07	2.56207e+07	1.0199e+07	1.40415e+07	1.59983e+07	1.15862e+07	1.22123e+07	8.66908e+06	1.16623e+07
High	P69905	Hemoglobin subunit alpha [OS=Homo sapiens]	HBA1; HBA2	84	9	1261.39	1.047	0.07	0.808558	0.983449	97.7	102.3	63.58	74.31	8.10848e+07	5.18416e+07	4.64383e+07	5.32072e+07	5.05042e+07	5.81515e+07	6.23261e+07	2.36927e+07	1.77077e+08	1.39651e+08	8.47844e+07	7.30396e+07	6.01347e+07	7.5097e+07	4.60502e+07	5.63733e+07	1.53269e+07	4.73655e+07	4.99973e+07	2.15026e+08
High	P68871	Hemoglobin subunit beta [OS=Homo sapiens]	HBB	94	7	1177.3	0.982	-0.03	0.690218	0.936502	100.9	99.1	59.2	68.34	1.68247e+08	9.71027e+07	9.28249e+07	9.71253e+07	8.60967e+07	1.14531e+08	1.09083e+08	4.62349e+07	3.13415e+08	2.29174e+08	1.57431e+08	1.21245e+08	1.0705e+08	1.38222e+08	7.37904e+07	9.1317e+07	3.65226e+07	8.23657e+07	9.5394e+07	3.48696e+08
High	P02042	Hemoglobin subunit delta [OS=Homo sapiens]	HBD	76	4	604.51	0.854	-0.23	0.596306	0.899597	107.9	92.1	75.72	92.34	1.31972e+06	662843	723069	858718	615116	996807	885737	185377	2.82494e+06	2.7576e+06	1.47062e+06	827421	770048	1.00982e+06	499740	719814	122791	575363	704612	3.52027e+06
High	P02790	Hemopexin [OS=Homo sapiens]	HPX	72	26	3575.63	0.928	-0.11	0.0468574	0.420924	103.7	96.3	6.63	7.46	9.93599e+08	9.19261e+08	8.63599e+08	9.35562e+08	8.39063e+08	9.48692e+08	9.20631e+08	8.18451e+08	9.53808e+08	8.32866e+08	8.88394e+08	9.23069e+08	8.51945e+08	8.58131e+08	8.56392e+08	8.49264e+08	7.38445e+08	9.03293e+08	7.34689e+08	8.26979e+08
High	P05546	Heparin cofactor 2 [OS=Homo sapiens]	SERPIND1	58	24	1462.08	0.847	-0.24	0.120296	0.602603	108.3	91.7	26.07	18.41	2.96258e+07	3.158e+07	5.07221e+07	4.27748e+07	2.82447e+07	4.31695e+07	3.81884e+07	3.02179e+07	6.00845e+07	3.91788e+07	2.68628e+07	2.55596e+07	3.95621e+07	2.92061e+07	3.28703e+07	4.02726e+07	3.26433e+07	3.34296e+07	2.75304e+07	4.30294e+07
High	Q04756	Hepatocyte growth factor activator [OS=Homo sapiens]	HGFAC	16	6	128.92	1.008	0.01	0.373718	0.801681	99.6	100.4	26.44	37.43	577817	586336	629984	451790	521908	375279	822429	338846	633997	456061	253762	520584	613683	658200	565170	569697	294401	541754	683808	162168
High	P26927	Hepatocyte growth factor-like protein [OS=Homo sapiens]	MST1	16	4	44.05	0.716	-0.48	0.0162806	0.300911	116.6	83.4	24.23	37.23	1.53258e+06	1.71967e+06	1.47676e+06	1.19744e+06	1.23574e+06	581367	1.07467e+06	1.41584e+06	1.38124e+06	1.20786e+06	517058	1.20504e+06	1.33023e+06	426705	965909	935485	441689	738419	935188	1.12181e+06
High	P04196	Histidine-rich glycoprotein [OS=Homo sapiens]	HRG	42	20	1355.12	0.815	-0.3	0.0275151	0.378156	110.2	89.8	20.72	23.2	3.25237e+07	6.02112e+07	3.79256e+07	5.11159e+07	5.04734e+07	4.89674e+07	4.44839e+07	4.60526e+07	6.40771e+07	3.84478e+07	4.46373e+07	1.98203e+07	4.80865e+07	4.10045e+07	4.39629e+07	3.73166e+07	2.96536e+07	2.94452e+07	3.58873e+07	4.01159e+07
High	Q14520	Hyaluronan-binding protein 2 [OS=Homo sapiens]	HABP2	23	10	255.35	0.898	-0.16	0.44202	0.835344	105.4	94.6	18.18	17.6	3.00414e+06	2.09429e+06	3.68895e+06	3.18844e+06	3.0032e+06	3.13645e+06	2.94151e+06	2.03335e+06	3.48738e+06	2.72256e+06	2.1071e+06	3.46871e+06	2.47453e+06	2.77603e+06	3.50481e+06	2.83534e+06	2.34447e+06	2.2407e+06	2.61926e+06	3.00873e+06
High	Q9Y6R7	IgGFc-binding protein [OS=Homo sapiens]	FCGBP	11	22	122.13	1.125	0.17	0.709557	0.939069	94.1	105.9	49.75	80.1	2.35485e+06	1.15297e+06	1.30215e+06	3.97606e+06	2.30707e+06	1.95804e+06	1.53773e+06	2.1769e+06	799765	3.84102e+06	5.82976e+06	1.7203e+06	1.83411e+06	3.58301e+06	1.67564e+06	1.90836e+06	168967	2.82827e+06	8.91748e+06	2.98918e+06
High	P0DOX2	Immunoglobulin alpha-2 heavy chain [OS=Homo sapiens]		59	4	1531.59	1.248	0.32	0.876828	0.983449	89	111	47.5	41.7	3.00452e+08	1.9518e+08	2.22493e+08	4.69411e+08	2.8055e+08	3.64622e+08	1.43895e+08	3.29817e+08	1.3877e+08	5.93444e+08	5.01362e+08	2.27065e+08	2.33138e+08	3.86716e+08	4.03867e+08	2.67775e+08	2.7863e+07	3.69219e+08	3.55735e+08	3.74374e+08
High	P0DOX3	Immunoglobulin delta heavy chain [OS=Homo sapiens]		30	3	233.32	1.137	0.19	0.961427	0.990308	93.6	106.4	60.59	102.34	7.16931e+06	1.90127e+06	1.92487e+06	2.23476e+06	1.14853e+06	1.40774e+06	2.29939e+06	4.10006e+06	3.67144e+06	4.07563e+06	3.54886e+06	1.94173e+06	1.02399e+07	1.98439e+06	3.50715e+06	1.7728e+06	135068	3.18566e+06	1.3836e+07	2.08466e+06
High	P0DOX5	Immunoglobulin gamma-1 heavy chain [OS=Homo sapiens]		56	1	5524.45	1.06	0.08	0.152676	0.648679	97.1	102.9	26.57	62.36	1.92598e+09	2.70313e+09	2.31526e+09	3.86899e+09	2.34471e+09	3.06093e+09	3.13435e+09	3.28972e+09	1.41075e+09	2.76322e+09	4.06776e+09	2.95063e+09	2.83623e+09	2.18103e+09	2.84458e+09	2.61556e+09	1.00313e+10	3.16325e+09	2.34871e+09	3.96336e+09
High	P01876	Immunoglobulin heavy constant alpha 1 [OS=Homo sapiens]	IGHA1	78	11	2768.72	1.256	0.33	0.825154	0.983449	88.6	111.4	53.78	45.87	3.59541e+08	2.33663e+08	2.6235e+08	6.81022e+08	4.05483e+08	4.97045e+08	1.68097e+08	3.98905e+08	1.79751e+08	8.23638e+08	7.01405e+08	2.84246e+08	2.63922e+08	5.62998e+08	4.99343e+08	3.48071e+08	2.31978e+07	4.66114e+08	5.02641e+08	4.85741e+08
High	P01880	Immunoglobulin heavy constant delta [OS=Homo sapiens]	IGHD	36	1	128.04	0.704	-0.51	0.400122	0.801681	117.4	82.6	114.01	10.92	307171	58600.8							32861.5										44572.5	38185.2
High	P01859	Immunoglobulin heavy constant gamma 2 [OS=Homo sapiens]	IGHG2	72	11	4959.14	0.977	-0.03	0.392177	0.801681	101.1	98.9	34.58	36.72	9.47531e+08	6.96511e+08	5.83089e+08	4.71418e+08	5.93758e+08	4.09456e+08	4.82508e+08	7.62605e+08	2.33468e+08	5.47777e+08	5.59756e+08	7.11923e+08	5.45077e+08	5.87e+08	5.82225e+08	4.07484e+08	3.47956e+07	4.92924e+08	5.89023e+08	4.57883e+08
High	P01860	Immunoglobulin heavy constant gamma 3 [OS=Homo sapiens]	IGHG3	68	9	4081.83	0.961	-0.06	0.450445	0.835428	102	98	19.26	37.4	3.5033e+08	3.44772e+08	2.27361e+08	3.48934e+08	2.61093e+08	2.50975e+08	3.1344e+08	3.10388e+08	1.87506e+08	2.98002e+08	2.96752e+08	4.20341e+08	2.40775e+08	2.89752e+08	2.5854e+08	3.19065e+08	2.32938e+07	2.95056e+08	3.40814e+08	2.47912e+08
High	P01861	Immunoglobulin heavy constant gamma 4 [OS=Homo sapiens]	IGHG4	85	9	2712.42	0.446	-1.17	0.341154	0.801681	138.3	61.7	63.21	113.13	4.07974e+07	5.93718e+07	6.9582e+07	1.69922e+08	9.25821e+07	9.49391e+07	1.60811e+07	1.11946e+08	1.11418e+07	8.1662e+07	2.29169e+08	1.10943e+08	4.54372e+07	3.81494e+07	3.02178e+07	2.54959e+07	2.60743e+07	3.28843e+07	9.50487e+06	3.43115e+07
High	P01871	Immunoglobulin heavy constant mu [OS=Homo sapiens]	IGHM	72	6	3066.14	1.134	0.18	0.872024	0.983449	93.7	106.3	84.72	114.6	6.03885e+08	3.16811e+08	3.44763e+08	1.90738e+08	2.99449e+08	1.57505e+08	1.54474e+09	4.20228e+08	4.0361e+08	4.17404e+08	7.53331e+08	2.71155e+09	2.56647e+08	5.55882e+08	4.15963e+08	1.72243e+09	2.95218e+07	2.64338e+08	1.91382e+08	4.29871e+08
High	A0A0C4DH31	Immunoglobulin heavy variable 1-18 [OS=Homo sapiens]	IGHV1-18	58	3	155.35	1.04	0.06	0.215732	0.727247	98.1	101.9	67.87	32.12	1.97627e+06	1.86032e+06	916088	1.3899e+06	1.38676e+06	69235	1.65189e+06	2.53595e+06	429821	88655.8	2.38103e+06	1.47279e+06	1.1682e+06	1.19929e+06	1.57039e+06	895227		1.44325e+06	907894	1.58405e+06
High	P23083	Immunoglobulin heavy variable 1-2 [OS=Homo sapiens]	IGHV1-2	51	4	102.95	0.968	-0.05	0.69514	0.936502	101.6	98.4	27.9	47.58	6.4015e+06	9.62231e+06	4.2248e+06	7.25588e+06	5.76354e+06	6.23273e+06	8.62994e+06	8.02524e+06	3.69281e+06	6.38421e+06	1.27349e+07	7.24152e+06	4.92747e+06	5.55403e+06	8.59143e+06	3.61338e+06	1.65237e+06	6.13671e+06	6.24458e+06	9.86142e+06
High	A0A0C4DH33	Immunoglobulin heavy variable 1-24 [OS=Homo sapiens]	IGHV1-24	47	3	91.19	1.014	0.02	0.367442	0.801681	99.3	100.7	29.82	46.1	2.38884e+06	1.8642e+06	1.37112e+06	2.39328e+06	2.05945e+06	1.62497e+06	1.39365e+06	1.80879e+06	701289	1.53882e+06	2.09017e+06	1.58482e+06	1.16481e+06	643305	1.89839e+06	2.05102e+06	65747.6	2.08389e+06	1.59309e+06	2.16505e+06
High	A0A0C4DH29	Immunoglobulin heavy variable 1-3 [OS=Homo sapiens]	IGHV1-3	22	1	155.27	1.244	0.31	0.0792096	0.534914	89.1	110.9	39.64	35.55			176270	371699	190696			437771		421187		362465	354211	482452		601401		856286	462235	392105
High	A0A0A0MS14	Immunoglobulin heavy variable 1-45 [OS=Homo sapiens]	IGHV1-45	9	1	22.14	1.209	0.27	0.210987	0.724931	90.6	109.4	39.15	28.04			253740	109037			116174	179939		258386	187934	222674							212405	339445
High	P01743	Immunoglobulin heavy variable 1-46 [OS=Homo sapiens]	IGHV1-46	22	1	194.68	0.95	-0.07	0.498035	0.875046	102.6	97.4	38.11	40.69	1.20038e+06	1.50466e+06	1.07164e+06	906794	694498	615607	1.24892e+06	870651	258873	943542	946195	1.10739e+06	759121	878625	879256	932545	68495.1	664845	664926	1.34919e+06
High	A0A0C4DH39	Immunoglobulin heavy variable 1-58 [OS=Homo sapiens]	IGHV1-58	13	1	4.24	0.3	-1.74			153.8	46.2		52.03		291853									87650					49446.6				147333
High	P01742	Immunoglobulin heavy variable 1-69 [OS=Homo sapiens]	IGHV1-69	33	1	165.54	0.951	-0.07	0.520534	0.881769	102.5	97.5	31.54	37.76	1.79147e+07	1.54106e+07	1.12375e+07	1.5149e+07	1.22863e+07	9.91936e+06	9.25843e+06	1.42126e+07	4.22797e+06	1.30409e+07	1.41476e+07	1.42596e+07	1.13217e+07	1.11167e+07	1.18535e+07	8.61889e+06	726896	1.36394e+07	1.22191e+07	1.63013e+07
High	A0A0B4J2H0	Immunoglobulin heavy variable 1-69D [OS=Homo sapiens]	IGHV1-69D	39	1	186.58	1.823	0.87	0.198467	0.708547	70.8	129.2	74.88	85.29	394748	1.61389e+06	573362	286851		210438	288578	433179	583279	998041		819344	415711	789842	748526	606551	232533	802716	1.05528e+06	2.97167e+06
High	P0DP01	Immunoglobulin heavy variable 1-8 [OS=Homo sapiens]	IGHV1-8	44	2	170.64	1.154	0.21	0.815144	0.983449	92.8	107.2	92.06	52.53	470754	1.14343e+06	45358.6	862255	121446	246515	250331	331683	185178	174421	286686	451860	159631	168065	277947	646335		302756	484743	146066
High	A0A0B4J1V2	Immunoglobulin heavy variable 2-26 [OS=Homo sapiens]	IGHV2-26	60	4	94.85	1.029	0.04	0.959427	0.990308	98.5	101.5	75.91	100.89	578594	925549	1.07533e+06	1.87222e+06	532633	260057	2.71601e+06	1.50116e+06	361487	515342	2.44433e+06	872524	753337	755630	330130	691230		666128	236358	3.84833e+06
High	P01817	Immunoglobulin heavy variable 2-5 [OS=Homo sapiens]	IGHV2-5	19	1	72.15	0.799	-0.32	0.934094	0.990308	111.2	88.8	101.95	97.94	1.66791e+06	506653	182565	213926	455427	261680	409930	97129.2		369468	1.18009e+06	127945	138709	557010	299259	1.49347e+06		211606	295254	239270
High	A0A0C4DH43	Immunoglobulin heavy variable 2-70D [OS=Homo sapiens]	IGHV2-70D	36	2	30.89	1.379	0.46	0.206769	0.720986	84.1	115.9	50.52	80.1		603392	793305	1.03506e+06	115075	290820	983582	518260		815595	3.20759e+06	1.04084e+06	874722	1.04284e+06	186988	482073		841312		2.19549e+06
High	P01762	Immunoglobulin heavy variable 3-11 [OS=Homo sapiens]	IGHV3-11	43	1	170.66	100	6.64				200																					239520
High	P01766	Immunoglobulin heavy variable 3-13 [OS=Homo sapiens]	IGHV3-13	35	2	152.01	0.829	-0.27	0.585615	0.899597	109.3	90.7	35.81	31.45	606778	716314	493861	511160	326041	486812	210313	479909	343672	252137	400804	610969	389010	339954	695519	688652		382224	339580	401038
High	A0A0B4J1V0	Immunoglobulin heavy variable 3-15 [OS=Homo sapiens]	IGHV3-15	35	2	89.01	1.119	0.16	0.876554	0.983449	94.4	105.6	34.33	39.11	1.57839e+06	2.81124e+06	1.81872e+06	1.11826e+06	1.95627e+06	1.17049e+06	2.18885e+06	3.12502e+06	1.63127e+06	1.60451e+06	1.64368e+06	729994	1.48294e+06	2.97061e+06	1.90343e+06	1.94509e+06		3.40054e+06	2.06401e+06	1.92681e+06
High	A0A0C4DH32	Immunoglobulin heavy variable 3-20 [OS=Homo sapiens]	IGHV3-20	43	2	118.75	0.204	-2.29	0.367336	0.801681	166.1	33.9	111.34	103.56	289415	110280		170840		18561.4	605239			10517.7	125950	95712.9	10298.5	19145.4	16054.1	24514.9		28018.6	129531	248423
High	A0A0B4J1V1	Immunoglobulin heavy variable 3-21 [OS=Homo sapiens]	IGHV3-21	62	2	192	0.953	-0.07	0.997078	0.998366	102.4	97.6	37.89	77.81	138317	371074	322104	212791	126211	209297	362821	286723			437114									126837
High	P01764	Immunoglobulin heavy variable 3-23 [OS=Homo sapiens]	IGHV3-23	54	2	292.51	0.766	-0.39	0.308446	0.801681	113.3	86.7	55.1	63.9	1.2303e+06	2.67236e+06	1.05897e+06	1.24877e+06	517137	815147	2.63461e+06	1.55495e+06	951422	812770	1.28264e+06	873958	578018	590416	603700	2.6658e+06		1.28001e+06	499734	1.21863e+06
High	A0A0B4J1X8	Immunoglobulin heavy variable 3-43 [OS=Homo sapiens]	IGHV3-43	35	2	98.16	0.477	-1.07			135.4	64.6			714699														341082
High	P01763	Immunoglobulin heavy variable 3-48 [OS=Homo sapiens]	IGHV3-48	62	2	206.01	1.689	0.76	0.789023	0.983449	74.4	125.6	73.01	127.07	386799	117627	32860.1	122655	217995		110696	83275.2		121358			201757	305975	40756.7	1.00284e+06				27444.5
High	A0A0A0MS15	Immunoglobulin heavy variable 3-49 [OS=Homo sapiens]	IGHV3-49	53	4	176.37	0.845	-0.24	0.718179	0.947427	108.4	91.6	37.55	53.92	3.38069e+06	3.12284e+06	2.14543e+06	4.50566e+06	3.51595e+06	2.59579e+06	4.59863e+06	2.31911e+06	1.51453e+06	1.55029e+06	2.41179e+06	1.66449e+06	3.76752e+06	5.63085e+06	1.29089e+06	5.09743e+06	1.03684e+06	2.19314e+06	2.39956e+06	3.43766e+06
High	P01767	Immunoglobulin heavy variable 3-53 [OS=Homo sapiens]	IGHV3-53	53	1	152.19	0.803	-0.32	0.135153	0.648679	111	89	51.25	13.81			300747	114468		87819.2	113188	220204		128031			93015		97157.6			119517
High	A0A075B6Q5	Immunoglobulin heavy variable 3-64 [OS=Homo sapiens]	IGHV3-64	25	1	30.91	0.331	-1.6	0.137433	0.648679	150.3	49.7	50.62	91.84	1.00087e+06	917508	1.11601e+06	874380	890842	1.11949e+06	317936	334764	596650	86443.4	211650	402592	960521		36393.9	575128				89182.3
High	A0A0J9YX35	Immunoglobulin heavy variable 3-64D [OS=Homo sapiens]	IGHV3-64D	35	3	69.56	0.854	-0.23	0.389058	0.801681	107.9	92.1	22.73	46.76	3.22563e+06	3.43798e+06	3.77774e+06	2.71229e+06	2.30682e+06	2.05291e+06	3.41438e+06	3.21887e+06	1.78879e+06	3.15037e+06	2.91974e+06	2.35962e+06	1.88625e+06	4.7097e+06	2.13965e+06	3.27743e+06	100745	2.53173e+06	3.00674e+06	4.11557e+06
High	P01780	Immunoglobulin heavy variable 3-7 [OS=Homo sapiens]	IGHV3-7	56	3	230.65	1.234	0.3	0.63871	0.905313	89.5	110.5	34.12	38.52	3.06501e+07	3.49358e+07	1.70638e+07	1.42147e+07	1.73117e+07	2.18569e+07	3.3835e+07	2.93082e+07	1.58623e+07	1.86795e+07	3.1221e+07	1.77623e+07	1.67063e+07	2.55987e+07	2.4519e+07	3.3433e+07	2.47396e+06	2.50066e+07	2.73017e+07	2.48566e+07
High	A0A0B4J1Y9	Immunoglobulin heavy variable 3-72 [OS=Homo sapiens]	IGHV3-72	55	4	210.66	0.904	-0.15	0.555232	0.891032	105.1	94.9	35.15	57.28	9.66216e+06	5.8445e+06	6.83097e+06	3.58043e+06	5.5162e+06	4.05965e+06	6.2804e+06	6.63393e+06	2.56231e+06	5.39557e+06	6.68313e+06	6.34654e+06	4.9003e+06	4.84149e+06	1.34317e+07	4.12732e+06	185470	5.34462e+06	4.92515e+06	6.44348e+06
High	A0A0B4J1V6	Immunoglobulin heavy variable 3-73 [OS=Homo sapiens]	IGHV3-73	51	3	120.36	0.935	-0.1	0.39418	0.801681	103.3	96.7	62.94	39.44	3.67765e+06	1.5618e+06	1.91128e+06	1.25927e+06	1.53425e+06	1.0283e+06	2.6944e+06	701399	385281	935221	823496	1.39446e+06	1.59196e+06	1.62251e+06	1.17802e+06	1.36283e+06	42068.7	1.12973e+06	1.24037e+06	1.51102e+06
High	A0A0B4J1X5	Immunoglobulin heavy variable 3-74 [OS=Homo sapiens]	IGHV3-74	56	2	169.59	1.138	0.19	0.954217	0.990308	93.5	106.5	26.29	79.93	2.9738e+07	2.75957e+07	2.19491e+07	1.70461e+07	1.61684e+07	1.74959e+07	2.67306e+07	2.06847e+07	1.26933e+07	2.00751e+07	2.3819e+07	8.52616e+07	1.91885e+07	2.74531e+07	2.51307e+07	2.3212e+07	1.58992e+06	2.06887e+07	2.12759e+07	2.31702e+07
High	P01782	Immunoglobulin heavy variable 3-9 [OS=Homo sapiens]	IGHV3-9	61	1	388.89	0.769	-0.38	0.584687	0.899597	113.1	86.9	48.11	53.99	6.17391e+06	1.0769e+07	1.11816e+06	5.38637e+06	3.14371e+06	6.19158e+06	6.05873e+06	6.62e+06	4.28684e+06	3.69735e+06	7.09509e+06	4.33394e+06	3.21832e+06	4.23991e+06	5.81412e+06	1.05222e+07	256473	3.98599e+06	4.45411e+06	5.32788e+06
High	A0A0C4DH34	Immunoglobulin heavy variable 4-28 [OS=Homo sapiens]	IGHV4-28	39	2	46.6	0.986	-0.02	0.561659	0.898655	100.7	99.3	44.32	50.57	1.44656e+06	1.13526e+06	1.22844e+06	2.31454e+06	737121	1.94341e+06	2.66471e+06	1.24412e+06	591331	1.54563e+06	2.65786e+06	616776	743206	612730	1.26207e+06	1.38634e+06	1.81783e+06	763763	1.56496e+06	1.91787e+06
High	A0A087WSY4	Immunoglobulin heavy variable 4-30-2 [OS=Homo sapiens]	IGHV4-30-2	31	1	256.09	0.01	-6.64			200									69389.6
High	P06331	Immunoglobulin heavy variable 4-34 [OS=Homo sapiens]	IGHV4-34	37	1	361.9	2.58	1.37	0.0398809	0.407889	55.9	144.1	71.5	62.02	303440	738745	160566	122120	187066	380711	748466	140012	140179	537919	626906	389869	310481	602634		1.41559e+06		209374	1.12616e+06	639432
High	P0DP08	Immunoglobulin heavy variable 4-38-2 [OS=Homo sapiens]	IGHV4-38-2	39	1	318.67	1.373	0.46	0.948218	0.990308	84.3	115.7	102.29	106.53		122482		115924			455197			35010.3	163656		68392.6		33142.3	565548				168010
High	P01824	Immunoglobulin heavy variable 4-39 [OS=Homo sapiens]	IGHV4-39	37	1	317.55	1.065	0.09	0.935542	0.990308	96.9	103.1	43.38	61.5	1.0491e+07	2.4057e+07	1.47123e+07	2.39197e+07	1.7433e+07	2.03004e+07	3.77697e+07	1.46602e+07	1.07017e+07	1.46712e+07	3.38125e+07	1.53827e+07	1.55424e+07	1.52462e+07	1.95623e+07	5.05124e+07	2.22613e+06	1.84018e+07	1.58041e+07	2.73212e+07
High	A0A075B6R2	Immunoglobulin heavy variable 4-4 [OS=Homo sapiens]	IGHV4-4	32	1	295.91	1.689	0.76	0.183115	0.686363	74.4	125.6	54.53	46.3	270947		418942	1.20018e+06	503713	633096		804255		1.34878e+06	1.8078e+06	614048	397417	1.56043e+06	1.06961e+06	697012		1.50021e+06	691072	1.23446e+06
High	A0A0J9YXX1	Immunoglobulin heavy variable 5-10-1 [OS=Homo sapiens]	IGHV5-10-1	53	3	133.03	1.441	0.53	0.921285	0.990308	81.9	118.1	117.52	98.77	26777	38450.7	2.4872e+06	1.27796e+06	606319	81657.6	94650.2	1.88133e+06	29471.6	1.03565e+06	233672	95376.9	1.39564e+06	862159	54521.7	510018	4954.24	1.28775e+06	66910.7	1.21605e+06
High	A0A0C4DH38	Immunoglobulin heavy variable 5-51 [OS=Homo sapiens]	IGHV5-51	53	3	246.9	1.428	0.51	0.87484	0.983449	82.4	117.6	43.58	39.87	6.70391e+06	1.3244e+07	9.66809e+06	1.11102e+07	8.54395e+06	7.16092e+06	2.03165e+07	8.08219e+06	5.44472e+06	8.35333e+06	1.34778e+07	9.9128e+06	1.16439e+07	1.36317e+07	9.59315e+06	1.50097e+07	571364	1.24948e+07	7.77418e+06	1.5061e+07
High	A0A0B4J1U7	Immunoglobulin heavy variable 6-1 [OS=Homo sapiens]	IGHV6-1	40	4	99.51	0.927	-0.11	0.374384	0.801681	103.8	96.2	48.19	42.49	5.81886e+06	3.39228e+06	2.15974e+06	2.42015e+06	1.53622e+06	3.96036e+06	7.2472e+06	5.13289e+06	3.07517e+06	2.71399e+06	3.71019e+06	2.83185e+06	2.67549e+06	3.30905e+06	5.64853e+06	2.73667e+06	310502	3.16498e+06	3.48132e+06	2.81277e+06
High	P01591	Immunoglobulin J chain [OS=Homo sapiens]	JCHAIN	55	7	454.25	1.521	0.6	0.890528	0.983449	79.3	120.7	57.64	88.45	3.14448e+07	8.7914e+06	1.60959e+07	1.89641e+07	1.16164e+07	1.36753e+07	4.87111e+07	1.4852e+07	16539014	2.79736e+07	3.00526e+07	9.03725e+07	9.12141e+06	3.13989e+07	2.84768e+07	5.73087e+07	378019	1.49318e+07	1.43094e+07	2.16242e+07
High	P01834	Immunoglobulin kappa constant [OS=Homo sapiens]	IGKC	97	2	3452.37	0.979	-0.03	0.659038	0.916365	101.1	98.9	17.54	31.1	1.57164e+08	1.41001e+08	1.20868e+08	1.76267e+08	1.32052e+08	1.35055e+08	1.47574e+08	1.6089e+08	8.79057e+07	1.57695e+08	1.77831e+08	1.92013e+08	1.31934e+08	1.38895e+08	1.42443e+08	1.40754e+08	3.1638e+07	1.41566e+08	1.30869e+08	1.72085e+08
High	A0A0A0MT89	Immunoglobulin kappa joining 1 [OS=Homo sapiens]	IGKJ1	67	1	36.53	1.242	0.31	0.108733	0.602603	89.2	110.8	33.76	47.21	389467	352173	223711	226460	226583	371794	177972	382619	278169	522492	495645	668020	344336	388628	224072	286911		397611	301292	877672
High	P0DOX7	Immunoglobulin kappa light chain [OS=Homo sapiens]		65	2	2935.17	0.968	-0.05	0.655256	0.914628	101.6	98.4	19.02	37.7	1.16725e+09	1.03012e+09	9.38234e+08	1.35757e+09	9.9086e+08	1.12561e+09	1.1422e+09	1.24571e+09	6.21673e+08	1.24096e+09	1.54235e+09	1.58452e+09	1.06808e+09	1.02762e+09	1.12688e+09	9.70202e+08	1.17091e+08	1.17058e+09	1.0068e+09	1.47227e+09
High	P0DP09	Immunoglobulin kappa variable 1-13 [OS=Homo sapiens]	IGKV1-13	19	1	59.42	0.496	-1.01	0.519179	0.881769	133.7	66.3	154.17	203.58	415109	7.17303e+06			31158.4	4.24107e+06	88602.5	384824		358451		4.56349e+06	284756	74146.5	84088.5	380814			191044	119643
High	P04430	Immunoglobulin kappa variable 1-16 [OS=Homo sapiens]	IGKV1-16	19	1	27.46	0.962	-0.06	0.516681	0.881769	101.9	98.1	43.9	25.44	668629	993558	474955		544569	399384	790874	245130	314798	453274	415794	431780	252076	499589	657262	359116		485528	567129	456817
High	P01599	Immunoglobulin kappa variable 1-17 [OS=Homo sapiens]	IGKV1-17	18	1	35.65	1.446	0.53	0.0999947	0.576313	81.8	118.2	16.63	37.99		277201	238260		330767		259058	306265		207703	616787		204396	518158	429105	285067				349736
High	A0A075B6S5	Immunoglobulin kappa variable 1-27 [OS=Homo sapiens]	IGKV1-27	44	1	117.64	1.828	0.87	0.0100452	0.26921	70.7	129.3	51.34	43.63	131876	236080	128890	88405.8	69534.2	162571	377346	237232	129829	215063	406994	215096	194658	267721	264876	162087		349595	373837	608848
High	A0A0C4DH67	Immunoglobulin kappa variable 1-8 [OS=Homo sapiens]	IGKV1-8	32	1	121.08	0.97	-0.04	0.514854	0.881769	101.5	98.5	29.49	45.03	4.00805e+06	3.92732e+06	2.48108e+06	2.95138e+06	1.92789e+06	3.19363e+06	3.82357e+06	2.98889e+06	1.30226e+06	3.37727e+06	4.91416e+06	2.9109e+06	3.10738e+06	2.33252e+06	3.08574e+06	2.11716e+06	355001	3.52635e+06	1.80547e+06	4.1297e+06
High	P01601	Immunoglobulin kappa variable 1D-16 [OS=Homo sapiens]	IGKV1D-16	19	1	49.69	1.114	0.16	0.992155	0.998366	94.6	105.4	41.39	40.06	162141	317266	171528		232323	199013	466014	268385	138929	227712	403931	155877	194405	253629	301185	122761		276214	351724	142336
Medium	A0A075B6S4	Immunoglobulin kappa variable 1D-17 [OS=Homo sapiens]	IGKV1D-17	19	1	24.72	100	6.64				200														897359
High	P01593	Immunoglobulin kappa variable 1D-33 [OS=Homo sapiens]	IGKV1D-33	14	1	94.4	0.993	-0.01	0.620764	0.905313	100.4	99.6	18.6	45.16	3.42559e+06	3.8748e+06	3.1381e+06	4.33188e+06	2.13254e+06	3.35025e+06	3.48593e+06	3.83612e+06	4.51476e+06	3.78714e+06	7.02658e+06	3.66081e+06	3.89813e+06	2.83108e+06	4.33257e+06	3.55249e+06	258030	3.46081e+06	3.47116e+06	4.89181e+06
High	A0A075B6P5	Immunoglobulin kappa variable 2-28 [OS=Homo sapiens]	IGKV2-28	40	1	73.24	1.1	0.14	0.830775	0.983449	95.2	104.8	98.31	91.64		30900.8	60148.7	43322	60184.5	46437.7		165220	35912.3	284725		43514.8	284876	109770	32239.5	29928.9		142501		58149.1
High	A0A087WW87	Immunoglobulin kappa variable 2-40 [OS=Homo sapiens]	IGKV2-40	22	1	122.17	0.664	-0.59	0.062068	0.467644	120.2	79.8	37.29	55.66	483784	488438	936239	902193	799485	416870	511260	454180		354551	896228	324159	273493	474601	194478	285076		434133	207966	652589
High	P04433	Immunoglobulin kappa variable 3-11 [OS=Homo sapiens]	IGKV3-11	34	1	75.11	1.181	0.24	0.875895	0.983449	91.7	108.3	29.01	136.19	1.04677e+07	1.29256e+07	1.14976e+07	1.98731e+07	1.03937e+07	9.85159e+06	1.37884e+07	1.65953e+07	7.06261e+06	1.39044e+07	1.58346e+07	8.20317e+06	1.18258e+07	1.38293e+07	1.74464e+07	1.06839e+08	920663	1.49993e+07	1.17654e+07	2.02221e+07
High	P01619	Immunoglobulin kappa variable 3-20 [OS=Homo sapiens]	IGKV3-20	28	1	259.49	0.938	-0.09	0.575367	0.899115	103.2	96.8	29.98	38.08	1.24733e+07	1.1674e+07	6.76518e+06	1.38018e+07	5.92662e+06	8.30347e+06	1.34007e+07	9.02135e+06	6525067	1.13432e+07	8.99972e+06	9.28586e+06	9.35461e+06	8.81634e+06	1.22917e+07	1.19425e+07	862125	9.63183e+06	9.74379e+06	1.5081e+07
High	A0A087WSY6	Immunoglobulin kappa variable 3D-15 [OS=Homo sapiens]	IGKV3D-15	8	1	45.56	0.943	-0.09	0.88984	0.983449	103	97	39.58	59.24	526746	1.18913e+06	502097	1.03115e+06	641948	820717	475524	981418	295382	714218	516330	862654	558459	638308	656042	320183		927350	566672	1.88803e+06
High	A0A0C4DH25	Immunoglobulin kappa variable 3D-20 [OS=Homo sapiens]	IGKV3D-20	28	1	272.52	0.93	-0.1	0.532581	0.882936	103.6	96.4	21.86	36.48	2.90549e+07	3.0766e+07	2.18518e+07	3.70911e+07	1.94266e+07	2.5113e+07	3.39731e+07	3.08449e+07	1.94084e+07	2.96231e+07	3.53977e+07	2.64042e+07	2.43693e+07	2.75185e+07	2.70598e+07	2.68061e+07	2.17895e+06	3.10328e+07	2.99072e+07	3.94611e+07
High	P06312	Immunoglobulin kappa variable 4-1 [OS=Homo sapiens]	IGKV4-1	23	3	183.12	0.835	-0.26	0.38809	0.801681	109	91	31.6	56.46	1.16038e+07	8.91859e+06	8.20687e+06	1.23065e+07	6.51194e+06	6.65799e+06	1.14373e+07	8.93644e+06	3.40226e+06	1.09904e+07	5.97891e+06	1.78961e+07	6.92191e+06	8.68567e+06	1.11842e+07	8.02993e+06	475553	6.76773e+06	4.71482e+06	1.00559e+07
High	A0A0C4DH24	Immunoglobulin kappa variable 6-21 [OS=Homo sapiens]	IGKV6-21	16	1	46.47	0.997	0	0.635298	0.905313	100.2	99.8	44.19	48.89	185729	303046	73301.4	249364		131231	256803	126563	95485.4	182428	186332		67734.8		91632.8	255679				181819
High	P0DOY3	Immunoglobulin lambda constant 3 [OS=Homo sapiens]	IGLC3	96	1	1336.16	1.014	0.02	0.27386	0.784967	99.3	100.7	24.98	107.35	5.46681e+08	6.11218e+08	5.34743e+08	8.07348e+08	5.70115e+08	6.45708e+08	7.08192e+08	7.69848e+08	2.62383e+08	6.64619e+08	8.89325e+08	6.6405e+08	5.10809e+08	6.22723e+08	5.74636e+08	6.51928e+08	3.86455e+09	6.53031e+08	5.67462e+08	5.67152e+08
High	A0M8Q6	Immunoglobulin lambda constant 7 [OS=Homo sapiens]	IGLC7	51	2	948.15	0.95	-0.07	0.961453	0.990308	102.6	97.4	68.19	26.87	1.38409e+06	528780	315962	2.5867e+06	1.16408e+06	1.03604e+06	1.92738e+06	738022	313362	724405	694551	1.0693e+06	570145	766361	890003	775603	605699	1.08696e+06	1.1133e+06	1.25992e+06
Medium	A0A075B6I4	Immunoglobulin lambda variable 10-54 [OS=Homo sapiens]	IGLV10-54	9	1	1.89	0.01	-6.64			200		119.48							12516.6	148813
High	A0A0B4J1U3	Immunoglobulin lambda variable 1-36 [OS=Homo sapiens]	IGLV1-36	14	1	45.2	0.787	-0.35	0.722405	0.947467	111.9	88.1	51.07	45.68		427613		478168	374855	201183	477730	856992		207136	572177	257085		290059	444736	304439		699398	371776	161351
High	P01703	Immunoglobulin lambda variable 1-40 [OS=Homo sapiens]	IGLV1-40	39	2	90.7	0.96	-0.06	0.906993	0.984106	102	98	44.33	37.87	856777	2.3593e+06	1.52234e+06	971933	1.42638e+06	1.07581e+06	2.49628e+06	1.32455e+06	694969	1.03572e+06	1.90348e+06	627157	1.08926e+06	1.53397e+06	1.02938e+06	2.26094e+06		1.146e+06	1.01837e+06	1.30676e+06
High	P01699	Immunoglobulin lambda variable 1-44 [OS=Homo sapiens]	IGLV1-44	38	1	130.28	0.779	-0.36	0.225022	0.741832	112.4	87.6	58.58	63.26	255561	480482	333211		288671	304311	806769			133012	385119	142759	73633.9	266523	355600	617944		131041	177274	236959
High	P01700	Immunoglobulin lambda variable 1-47 [OS=Homo sapiens]	IGLV1-47	50	2	182.33	1.011	0.02	0.435032	0.829813	99.4	100.6	36.6	39.98	1.42025e+07	9.86921e+06	7.66334e+06	1.25808e+07	6.53527e+06	7.42007e+06	1.21094e+07	8.28179e+06	2.94031e+06	8.59541e+06	1.2116e+07	9.07784e+06	4.83231e+06	9.96224e+06	9.40956e+06	7.92936e+06	569308	8.1099e+06	8.18209e+06	8.89913e+06
High	P01701	Immunoglobulin lambda variable 1-51 [OS=Homo sapiens]	IGLV1-51	38	3	79.5	1.197	0.26	0.893164	0.983449	91	109	38.35	73.35	2.93964e+06	3.72058e+06	2.67154e+06	1.55322e+06	3.51148e+06	2.05558e+06	4.19938e+06	2.65106e+06	1.33097e+06	1.4783e+06	9.68276e+06	2.99193e+06	2.58238e+06	3.50216e+06	4.14489e+06	3.39232e+06	244643	1.43986e+06	2.20203e+06	3.94491e+06
High	P01706	Immunoglobulin lambda variable 2-11 [OS=Homo sapiens]	IGLV2-11	44	2	83.31	1.058	0.08	0.516513	0.881769	97.2	102.8	86.7	39.52	749595	2.44655e+06	683419	476517	443550	492502	2.43525e+06	925323	334526	385592	987035	603703	549127	776526	1.09004e+06	733403	136350	606506	621687	536365
High	P01704	Immunoglobulin lambda variable 2-14 [OS=Homo sapiens]	IGLV2-14	13	1	29.71	0.562	-0.83	0.0633462	0.467644	128	72	40.26	62.79	261590	702365	213404		308066	665170	651501	603742	409378	409673	141290		278063	178580	667850	515979		298764	157623	190870
High	A0A075B6J9	Immunoglobulin lambda variable 2-18 [OS=Homo sapiens]	IGLV2-18	25	2	74.94	0.813	-0.3	0.812207	0.983449	110.3	89.7	69.57	75.54	865133	988696	708031	415084	509269	209428	1.76572e+06	159855		678540	1.00003e+06	619257	1.80218e+06	760560	87900.6	346666		411273	551877	386267
High	P01705	Immunoglobulin lambda variable 2-23 [OS=Homo sapiens]	IGLV2-23	7	1	14.25	1.689	0.76	0.0894189	0.544642	74.4	125.6	39.1	121.35		376379	436204	75452.9	213035	317485		383607	246577	299115	520627		354552			3.16301e+06		351424		612550
High	P01709	Immunoglobulin lambda variable 2-8 [OS=Homo sapiens]	IGLV2-8	14	1	82.06	1.204	0.27	0.989189	0.998366	90.7	109.3	61.76	59.05	2.34824e+06	4.05934e+06	2.07297e+06	1.60368e+06	1.3477e+06	1.73778e+06	5.65556e+06	1.9262e+06	860836	1.70659e+06	1.78107e+06	2.37598e+06	2.04254e+06	2.74199e+06	2.64153e+06	5.97804e+06	410408	2.42671e+06	1.89817e+06	1.74217e+06
High	A0A075B6K4	Immunoglobulin lambda variable 3-10 [OS=Homo sapiens]	IGLV3-10	35	2	54.73	1.287	0.36	0.313679	0.801681	87.5	112.5	32.75	31.22	2.02904e+06	3.90471e+06	3.27314e+06	4.04063e+06	2.90445e+06	3.57061e+06	5.6442e+06	4.24049e+06	1.84034e+06	4.92451e+06	5.94058e+06	5.42286e+06	4.54869e+06	5.96805e+06	4.91222e+06	4.69998e+06	1.067e+06	5.3297e+06	4.35666e+06	3.63105e+06
High	A0A075B6K0	Immunoglobulin lambda variable 3-16 [OS=Homo sapiens]	IGLV3-16	18	1	80.79	1.096	0.13	0.651386	0.91162	95.4	104.6	34.76	41.62	1.05533e+06	2.42947e+06	1.88028e+06	1.79847e+06	1.01675e+06	1.1567e+06	1.4518e+06	2.28099e+06	931293	1.39494e+06	2.32235e+06	1.65488e+06	1.79579e+06	2.29698e+06	1.43226e+06	1.99811e+06	102274	1.07984e+06	1.41997e+06	1.47056e+06
High	P01714	Immunoglobulin lambda variable 3-19 [OS=Homo sapiens]	IGLV3-19	44	3	98.71	1.299	0.38	0.697135	0.936502	87	113	33.32	76.55	2.34602e+06	3.76761e+06	2.81498e+06	3.64009e+06	2.2204e+06	3.60369e+06	4.9921e+06	2.12471e+06	1.63299e+06	2.93315e+06	8.02822e+06	4.26487e+06	2.02252e+06	3.03395e+06	3.23063e+06	1.29694e+07	236277	5.19472e+06	3.71625e+06	3.7497e+06
High	P01718	Immunoglobulin lambda variable 3-27 [OS=Homo sapiens]	IGLV3-27	19	1	85.84	1.508	0.59	0.487164	0.862461	79.7	120.3	88.38	40.63	99504.5	239094	286225	201837	134751	133474	178463	507496	97995.8	876374	495827	234274	140593	336662	286254	163837		290347	180681	358200
High	A0A075B6I1	Immunoglobulin lambda variable 4-60 [OS=Homo sapiens]	IGLV4-60	16	2	37.23	1.061	0.09	0.398462	0.801681	97	103	35	90.15	1.26242e+06	386878	818529	738181	878469	879632	873184	746301	422899	1.25586e+06	4.1722e+06	550865	750191	912575	1.20012e+06	881706	336010	748753	1.16929e+06	1.32083e+06
High	A0A075B6H9	Immunoglobulin lambda variable 4-69 [OS=Homo sapiens]	IGLV4-69	35	3	41	0.953	-0.07	0.381498	0.801681	102.4	97.6	36.28	74.07	2.15425e+06	1.85405e+06	1.56321e+06	2.36316e+06	1.51294e+06	1.24783e+06	3.25049e+06	2.71475e+06	1.28763e+06	1.18752e+06	3.04226e+06	1.81654e+06	943162	1.73985e+06	1.23303e+06	5.0023e+06	96807.9	942258	2.00969e+06	1.51334e+06
High	A0A0G2JS06	Immunoglobulin lambda variable 5-39 [OS=Homo sapiens]	IGLV5-39	15	1	6.81	0.837	-0.26	0.325721	0.801681	108.8	91.2	82.28	53.15	464441	476020	385208	419964	342319	363340	1.41175e+06	143274	81347.5	336350	502842	518781	144148	379007	223139	300056	4693.59	451421	227443	327167
High	P01721	Immunoglobulin lambda variable 6-57 [OS=Homo sapiens]	IGLV6-57	17	1	94.47	1.134	0.18	0.467058	0.842906	93.7	106.3	40.95	60.3	1.65641e+06	1.81116e+06	870088	2.57478e+06	1.6475e+06	1.67004e+06	2.58531e+06	1.55822e+06		511238	4.64892e+06	733205	1.19573e+06	1.87821e+06	1.48645e+06	2.59169e+06		1.03286e+06	2.02228e+06	3.59341e+06
High	P04211	Immunoglobulin lambda variable 7-43 [OS=Homo sapiens]	IGLV7-43	21	1	78.49	1.093	0.13	0.624292	0.905313	95.6	104.4	35.84	42.03	2.70086e+06	2.58719e+06	3.17661e+06	1.68154e+06	3.02713e+06	2.04962e+06	4.1295e+06	4.04091e+06	1.58955e+06	1.56595e+06	3.6436e+06	2.71723e+06	1.75611e+06	4.11976e+06	3.52472e+06	3.07032e+06	95460.4	3.17317e+06	2.68243e+06	2.37542e+06
High	A0A075B6I0	Immunoglobulin lambda variable 8-61 [OS=Homo sapiens]	IGLV8-61	15	2	51.4	1.006	0.01	0.750289	0.959427	99.7	100.3	55.3	98.77	939051	2.55594e+06	1.17098e+06	2.94842e+06	1.96294e+06	886948	4.27691e+06	3.43335e+06	1.89191e+06	1.05521e+06	5.70339e+06	1.26156e+06	489950	1.40563e+06	2.24521e+06	7.80488e+06	207819	1.96457e+06		1.938e+06
High	A0A0B4J1Y8	Immunoglobulin lambda variable 9-49 [OS=Homo sapiens]	IGLV9-49	8	1	23.93	1.009	0.01	0.241714	0.744589	99.6	100.4	52.46	77.81	249974	203281	223967		424726	93633.7	145080	359574	102315		724585		209303	253410	143312	199261			215224	848675
High	P0DOX6	Immunoglobulin mu heavy chain [OS=Homo sapiens]		49	1	2468.49	1.381	0.47	0.167378	0.674547	84	116	69.7	59	138396	109243	939966	1.55016e+06	675663	833648	779646	716703	80952.4	641177	2.42016e+06	1.02576e+06	1.35613e+06	775551	712655	901223		961240	103212	1.40001e+06
High	P01344	Insulin-like growth factor II [OS=Homo sapiens]	IGF2	14	2	54.35	0.879	-0.19	0.169544	0.678175	106.5	93.5	28.66	45.29	350601	409663	407259	418875	175517	500558	553489	440464	457388	244706	167208	443503	204432	363954	435459	171946		132510	490544	410125
High	P17936	Insulin-like growth factor-binding protein 3 [OS=Homo sapiens]	IGFBP3	17	3	58.39	0.695	-0.52	0.00479952	0.20004	118	82	40.75	29.51	744356	327451	300214	295894	354756	323305	384485	285584	262528	246887	212784	225917	198016	227345	380886	207530	128053	219875		216521
High	P35858	Insulin-like growth factor-binding protein complex acid labile subunit [OS=Homo sapiens]	IGFALS	27	12	564.07	0.566	-0.82	3.87066e-05	0.00677029	127.7	72.3	20.08	27.34	7.11397e+06	5.23632e+06	4.95549e+06	4.27097e+06	4.8456e+06	4.61718e+06	5.50941e+06	4.96467e+06	3705238	3.72165e+06	1.73436e+06	2.94307e+06	3.43103e+06	2.3912e+06	4.39301e+06	2.38015e+06	2.77576e+06	2.76761e+06	3.02057e+06	1.95529e+06
Medium	P20702	Integrin alpha-X [OS=Homo sapiens]	ITGAX	2	1	0	0.01	-6.64			200						486641
High	P19827	Inter-alpha-trypsin inhibitor heavy chain H1 [OS=Homo sapiens]	ITIH1	34	25	2324.01	0.889	-0.17	0.0255397	0.360245	105.9	94.1	17.74	19.3	9.10547e+07	7.21429e+07	8.7809e+07	1.02482e+08	8.42334e+07	8.5149e+07	7.5424e+07	7.40077e+07	1.14571e+08	6.38411e+07	5.22764e+07	5.48345e+07	7.82996e+07	8.07048e+07	7.78022e+07	7.70609e+07	4.77634e+07	6.56702e+07	8.59374e+07	7.35517e+07
High	P19823	Inter-alpha-trypsin inhibitor heavy chain H2 [OS=Homo sapiens]	ITIH2	50	36	2461.34	0.876	-0.19	0.0326536	0.405117	106.6	93.4	13.9	18.15	1.35708e+08	1.10503e+08	1.25558e+08	1.48569e+08	1.35888e+08	1.31818e+08	1.18424e+08	1.08509e+08	1.53319e+08	9.92517e+07	8.44944e+07	9.03481e+07	1.15239e+08	1.15191e+08	1.20875e+08	1.19926e+08	6.82874e+07	1.1026e+08	1.3092e+08	1.10308e+08
High	Q06033	Inter-alpha-trypsin inhibitor heavy chain H3 [OS=Homo sapiens]	ITIH3	26	17	992.04	1.145	0.2	0.533711	0.882936	93.2	106.8	34.37	38.69	8.42054e+06	1.15462e+07	9.50942e+06	1.6681e+07	1.28309e+07	1.13533e+07	8.26467e+06	5.99452e+06	1.88049e+07	1.03075e+07	2.31569e+07	1.71357e+07	8.4957e+06	1.19373e+07	8.1848e+06	7.2419e+06	9.08228e+06	1.51143e+07	1.40408e+07	1.28617e+07
High	Q14624	Inter-alpha-trypsin inhibitor heavy chain H4 [OS=Homo sapiens]	ITIH4	55	39	3159.12	0.873	-0.2	0.155052	0.649279	106.8	93.2	20.17	16.25	1.05948e+08	1.16626e+08	1.36145e+08	1.3978e+08	8.39188e+07	1.10992e+08	1.16693e+08	9.07368e+07	1.6548e+08	1.2229e+08	1.13595e+08	1.43779e+08	9.44844e+07	1.01328e+08	1.0167e+08	1.05508e+08	7.74677e+07	9.57388e+07	1.02004e+08	1.11302e+08
High	P29622	Kallistatin [OS=Homo sapiens]	SERPINA4	54	19	716.73	0.78	-0.36	0.0768017	0.534914	112.4	87.6	27.54	17.98	2.74472e+07	2.24527e+07	3.90758e+07	2.71303e+07	3.08783e+07	3.25963e+07	1.87308e+07	3.18441e+07	1.33286e+07	2.55251e+07	1.27175e+07	1.9327e+07	2.53895e+07	1.84111e+07	2.46508e+07	2.49e+07	2.02107e+07	2.18038e+07	2.2346e+07	2.07769e+07
High	P13645	Keratin, type I cytoskeletal 10 [OS=Homo sapiens]	KRT10	32	12	402.95	1.147	0.2	0.66163	0.916365	93.2	106.8	39.74	67.76	1.09149e+06	1.77373e+06	2.31761e+06	1.64153e+06	2.51524e+06	3.16759e+06	2.6848e+06	2.07872e+06	1.90992e+06	4.45976e+06	5.07261e+06	2.78801e+06	2.3109e+06	1.14001e+06	2.11913e+06	850468	1.77508e+06	2.74257e+06	3.25486e+06	7.58281e+06
High	P02533	Keratin, type I cytoskeletal 14 [OS=Homo sapiens]	KRT14	53	7	111.82	1.101	0.14	0.412936	0.816062	95.2	104.8	45.76	241.46	169143	93367.8	95420	124956	296906	164074	106002	145603	62691.5	165259	192662	166194			90440	65248.7		130290	148568	9.79357e+06
High	P08779	Keratin, type I cytoskeletal 16 [OS=Homo sapiens]	KRT16	51	11	129.17	1	0	0.728273	0.947467	100	100	86.06	261.52	924142	427511	525248	416434	2.8773e+06	670111	554763	597512	453958	1.40339e+06	1.5794e+06	587752	564348	521679	511588	131341	451636	653588	1.13857e+06	3.31493e+07
High	Q04695	Keratin, type I cytoskeletal 17 [OS=Homo sapiens]	KRT17	40	8	58.77	1.098	0.13	0.140316	0.648679	95.3	104.7	38.28	189.52	101120	179689	135749	324686	271497	239313	198949	213958	92526.9	166350	275605	206947	208189	148556	181161	188703	1.03649e+06	215660	179702	4.47573e+06
High	P35527	Keratin, type I cytoskeletal 9 [OS=Homo sapiens]	KRT9	51	19	391.1	1.317	0.4	0.163309	0.673336	86.3	113.7	36.57	73.49	3.31555e+06	4.18451e+06	3.81759e+06	3.05772e+06	7.21168e+06	3.1245e+06	5.87772e+06	3.02404e+06	2.86403e+06	6.02487e+06	1.16249e+07	5.10546e+06	4.01364e+06	4.18159e+06	4.30312e+06	3.61468e+06	2.52974e+06	5.4774e+06	6.49461e+06	1.83309e+07
High	P04264	Keratin, type II cytoskeletal 1 [OS=Homo sapiens]	KRT1	38	15	389.94	1.379	0.46	0.301633	0.801681	84.1	115.9	48.39	115.15	2.23085e+06	2.78016e+06	3.3141e+06	2.40138e+06	6.66997e+06	3.81181e+06	5.28887e+06	2.18497e+06	1.73782e+06	6.10688e+06	1.16674e+07	5.03115e+06	2.69387e+06	2.51797e+06	3.48243e+06	2.37979e+06	1.60067e+06	5.1168e+06	5.46988e+06	2.71203e+07
High	P35908	Keratin, type II cytoskeletal 2 epidermal [OS=Homo sapiens]	KRT2	18	4	199.06	1.014	0.02	0.633506	0.905313	99.3	100.7	32.73	60.03	183623	272856	328017	268386	318353	435421	343126	229836	135014	421571	601421	332600	282174	154479	265299	149766	224327	316320	364278	831176
High	P13647	Keratin, type II cytoskeletal 5 [OS=Homo sapiens]	KRT5	21	2	85.65	100	6.64				200		108.31											98557.6									743314
High	P02538	Keratin, type II cytoskeletal 6A [OS=Homo sapiens]	KRT6A	45	2	143.71	1.129	0.18	0.6514	0.91162	93.9	106.1	110.4	254.69	715066	417995	585886	651662	4.13945e+06	823037	760168	420397	308564	1.51883e+06	1.63388e+06	774475	652682	780656	659433	171046	346982	767339	930246	3.15111e+07
High	P04259	Keratin, type II cytoskeletal 6B [OS=Homo sapiens]	KRT6B	45	2	151.34	1.103	0.14	0.313164	0.801681	95.1	104.9	55.24	178.06	350638	288146	376014	292768	1.018e+06	418772	530199	227630	244316	669668	1.30547e+06	455724	299305	301723	352089	308849	266143	556115	615987	6.70957e+06
High	P01042	Kininogen-1 [OS=Homo sapiens]	KNG1	45	25	1363.77	0.882	-0.18	0.153698	0.648679	106.3	93.7	19.82	12.31	1.00546e+08	8.21606e+07	1.42894e+08	1.1067e+08	1.15798e+08	9.40856e+07	1.139e+08	1.36075e+08	1.45041e+08	8.88625e+07	9.52912e+07	1.16832e+08	1.0055e+08	1.01027e+08	9.76006e+07	9.33802e+07	7.61078e+07	9.34741e+07	1.18643e+08	1.06702e+08
High	P02788	Lactotransferrin [OS=Homo sapiens]	LTF	1	1	1.76	1.152	0.2			92.9	107.1		84.74						16579.3									13809.3	10311.7		26408.3		62853.1
High	P02750	Leucine-rich alpha-2-glycoprotein [OS=Homo sapiens]	LRG1	51	14	947.36	1.264	0.34	0.170924	0.678633	88.4	111.6	36.74	45.74	1.07205e+07	1.44383e+07	7.72275e+06	1.37524e+07	6.86688e+06	1.05709e+07	1.79853e+07	1.13897e+07	2.29698e+07	1.46255e+07	3.36309e+07	2.84054e+07	1.17833e+07	1.8108e+07	1.51386e+07	1.01689e+07	8.23587e+06	1.55422e+07	1.60956e+07	1.60905e+07
High	P18428	Lipopolysaccharide-binding protein [OS=Homo sapiens]	LBP	20	7	157.77	1.742	0.8	0.0194711	0.327543	72.9	127.1	33.98	39.33	699751	1.24298e+06	1.08043e+06	1.57194e+06	801122	953968	1.82703e+06	783188	1.73343e+06	1.22258e+06	2.53458e+06	3.23968e+06	958223	2.57699e+06	797177	1.83449e+06	1.45915e+06	1.58188e+06	2.18506e+06	2.28399e+06
High	P07195	L-lactate dehydrogenase B chain [OS=Homo sapiens]	LDHB	23	6	19.02	1.063	0.09	0.208494	0.720986	96.9	103.1	28.91	170.82	348882	288483	211196	198523	260523	251573	250287	224826	130401	134530	769022		191435	234512	223551	153721		312779	3.96206e+06	271185
High	O75015	Low affinity immunoglobulin gamma Fc region receptor III-B [OS=Homo sapiens]	FCGR3B	10	1	20.37	0.613	-0.71	0.180368	0.686363	124	76	43.63	38.2			66808.9			102090	118001	74219.2	55729.9	27960.4	43143.4		26080.9	80315.9	70652	40018.7			41891.1	45069.7
High	P51884	Lumican [OS=Homo sapiens]	LUM	34	9	405.93	1.039	0.06	0.568729	0.899115	98.1	101.9	24.07	29.76	6.63131e+06	8.52755e+06	8.15024e+06	1.05204e+07	6.42e+06	8.79739e+06	1.14506e+07	5.02748e+06	1.01008e+07	7.52456e+06	1.39833e+07	1.07232e+07	7.46676e+06	5.84789e+06	1.07399e+07	9.34568e+06	5.65937e+06	8.03501e+06	7.1372e+06	1.15437e+07
High	P13473	Lysosome-associated membrane glycoprotein 2 [OS=Homo sapiens]	LAMP2	3	1	7.01	0.896	-0.16	0.150043	0.648679	105.5	94.5	34.01	19.27	71253.2	52604.4	121773	45409.7	54433.9	61331.9	58067.6	65171.7	56042.5	51194.6	44807.1	53676.8	52945.7	75883.8	51089.6	48147.7		62003.9	46212.7	43366.4
High	P61626	Lysozyme C [OS=Homo sapiens]	LYZ	43	5	72.47	1.279	0.36	0.014155	0.281003	87.8	112.2	12.82	28.53	1.15398e+06	1.08147e+06	888135	1.07157e+06	1.25038e+06	1.14387e+06	1.05764e+06	775651	1.08764e+06	1.11632e+06	1.52081e+06	2.04876e+06	850442	2.07178e+06	1.21077e+06	1.26559e+06	1.08752e+06	1.1506e+06	1.65166e+06	1.7812e+06
High	P48740	Mannan-binding lectin serine protease 1 [OS=Homo sapiens]	MASP1	21	9	148.38	0.998	0	0.874637	0.983449	100.1	99.9	22.46	27.21	889250	1.42292e+06	848649	1.15121e+06	1.348e+06	871956	1.04719e+06	1.25859e+06	1.02653e+06	694826	1.02201e+06	981285	1.30523e+06	1.0541e+06	1.04855e+06	960510	575411	1.16183e+06	1.7441e+06	1.0113e+06
High	O00187	Mannan-binding lectin serine protease 2 [OS=Homo sapiens]	MASP2	6	3	18.14	0.981	-0.03	0.928212	0.990308	100.9	99.1	29.2	31.67	191924	275948	346282	211173	344005	242612	264869	322530	154538	150898	313928	248574	368055	266197	239340	184491	223872	104656	375890	248911
High	P11226	Mannose-binding protein C [OS=Homo sapiens]	MBL2	30	5	61.53	2.088	1.06	0.729615	0.947467	64.8	135.2	97.84	85.96	507103	1.37007e+06		1.34244e+06	190203	45740.1	446865	313233	258951	127464	124258	1.71908e+06	667440	684508	718739	141061	185319	640919	805583	71237.6
High	P08571	Monocyte differentiation antigen CD14 [OS=Homo sapiens]	CD14	12	3	24.06	0.961	-0.06	0.995773	0.998366	102	98	21.47	32.72	567099	444188	329217	626778	616939	556157	337119	515414	433534	489513	498546	705480	416319	551902	624417	351618	225681	466989	784423	451621
High	Q96PD5	N-acetylmuramoyl-L-alanine amidase [OS=Homo sapiens]	PGLYRP2	48	15	960.9	0.971	-0.04	0.81616	0.983449	101.5	98.5	16.58	28.72	1.33976e+07	1.37982e+07	8.68565e+06	1.24314e+07	1.29221e+07	1.42576e+07	1.07898e+07	9.04333e+06	1.09072e+07	1.32854e+07	9.38158e+06	1.38616e+07	9.87454e+06	1.30022e+07	1.46023e+07	1.27667e+07	7.52758e+06	1.15522e+07	2.06846e+07	1.18623e+07
High	O00533	Neural cell adhesion molecule L1-like protein [OS=Homo sapiens]	CHL1	1	1	2.4	1.065	0.09	0.86169	0.983449	96.9	103.1	36.71	31.4	34240.2	37621.5	28467.8	35907.5	49486.1	41224.8	81801.3	41192.3	34774.2	31524.8	39141.6	48562.4	28220.3	48947.5	60138.5	32489.7		25412.1
Medium	Q13232	Nucleoside diphosphate kinase 3 [OS=Homo sapiens]	NME3	6	1	0	100	6.64				200													56214
High	P32119	Peroxiredoxin-2 [OS=Homo sapiens]	PRDX2	19	2	5.92	4.083	2.03	0.607785	0.905313	39.4	160.6	124.65	118.76	14018.6					23450.9	23546.3		499575	362710	101229	63384.4	96128.1	27865.9				78983.4	192839	594008
High	P04180	Phosphatidylcholine-sterol acyltransferase [OS=Homo sapiens]	LCAT	18	5	155.4	0.757	-0.4	0.0301572	0.404106	113.9	86.1	22.77	27.95	1.03002e+06	932985	991108	837434	1.26589e+06	963611	891853	908895	1.455e+06	641364	600334	667336	1.06504e+06	1.20927e+06	771043	864606	536406	634051	783395	623208
High	P80108	Phosphatidylinositol-glycan-specific phospholipase D [OS=Homo sapiens]	GPLD1	20	12	200.24	0.838	-0.25	0.362786	0.801681	108.8	91.2	55.44	32.49	1.65379e+06	1.04956e+06	4.13341e+06	575842	3.08855e+06	1.62587e+06	2.18151e+06	2.10771e+06	3.66404e+06	1.1003e+06	808877	2.02632e+06	2.15621e+06	1.64897e+06	2.18927e+06	1.78066e+06	983125	1.48598e+06	1.43204e+06	980013
High	P55058	Phospholipid transfer protein [OS=Homo sapiens]	PLTP	22	7	188.06	1.036	0.05	0.921977	0.990308	98.3	101.7	18.55	29.99	983796	1.16768e+06	1.55592e+06	1.49658e+06	1.20145e+06	982388	1.32121e+06	1.21981e+06	854678	1.19009e+06	1.70759e+06	1.73175e+06	1.09009e+06	1.24379e+06	1.39353e+06	875669	567316	1.05621e+06	1.61996e+06	1.23286e+06
High	O95477	Phospholipid-transporting ATPase ABCA1 [OS=Homo sapiens]	ABCA1	0	1	0	0.979	-0.03	0.259342	0.763778	101.1	98.9	36.98	77.29	379544	496460	591434	924761	347305	757815	815526	655452	255693	711056	1.11247e+06	654283	595695	346157	517931	494321	2.60479e+06	623492	564410	1.0011e+06
High	P36955	Pigment epithelium-derived factor [OS=Homo sapiens]	SERPINF1	54	18	711.25	1.167	0.22	0.0490668	0.420924	92.3	107.7	20.84	17.61	9.17431e+06	1.05206e+07	9.25663e+06	1.26273e+07	1.16356e+07	1.06068e+07	1.31495e+07	7.91265e+06	1.37279e+07	7.24542e+06	1.0233e+07	1.2724e+07	1.02381e+07	1.55735e+07	1.11707e+07	1.40586e+07	1.19419e+07	1.01986e+07	1.52664e+07	1.53091e+07
High	P03952	Plasma kallikrein [OS=Homo sapiens]	KLKB1	43	23	818.54	0.729	-0.46	0.00783163	0.233208	115.6	84.4	17.73	25.5	1.70783e+07	1.04343e+07	1.85105e+07	1.56961e+07	1.46709e+07	1.16479e+07	1.60875e+07	1.3695e+07	1.74443e+07	1.2936e+07	7.9685e+06	1.00314e+07	1.70699e+07	1.21578e+07	1.39229e+07	1.05162e+07	7.56183e+06	9.12972e+06	1.16815e+07	1.16491e+07
High	P05155	Plasma protease C1 inhibitor [OS=Homo sapiens]	SERPING1	50	22	1611.86	0.967	-0.05	0.43356	0.829813	101.7	98.3	13.39	10.12	9.69311e+07	7.99925e+07	9.69678e+07	9.98522e+07	1.05374e+08	8.84663e+07	9.88209e+07	8.2691e+07	1.2355e+08	8.51005e+07	1.01329e+08	9.72632e+07	8.98539e+07	9.76885e+07	9.95264e+07	8.26497e+07	7.34108e+07	9.97606e+07	9.0327e+07	8.36543e+07
High	P05154	Plasma serine protease inhibitor [OS=Homo sapiens]	SERPINA5	17	6	118.12	1.325	0.41	0.0232049	0.355367	86	114	29.42	27.36	545168	680736	1.23843e+06	935217	718490	785227	581790	574402	600565	627915	877099	855893	762562	631737	1.04963e+06	842004	1.0246e+06	849353	1.18016e+06	1.57315e+06
High	P00747	Plasminogen [OS=Homo sapiens]	PLG	73	45	3322.33	0.823	-0.28	0.0121948	0.27393	109.7	90.3	18.14	13.4	1.08636e+08	9.00661e+07	1.53229e+08	1.14932e+08	1.13174e+08	1.06951e+08	8.4518e+07	1.19074e+08	1.29847e+08	9.38317e+07	6.58195e+07	8.67264e+07	1.14283e+08	9.47129e+07	8.63098e+07	9.81688e+07	9.39288e+07	9.01717e+07	8.48481e+07	9.23705e+07
High	P02775	Platelet basic protein [OS=Homo sapiens]	PPBP	44	6	409.88	0.814	-0.3	0.357037	0.801681	110.3	89.7	46.26	37.62	1.86592e+07	1.7473e+07	2.6621e+07	7.27605e+06	6.2723e+06	2.88432e+07	1.37359e+07	1.11121e+07	2.26361e+07	1.36392e+07	9.14711e+06	8.5212e+06	1.2891e+07	1.97487e+07	1.93056e+07	1.29284e+07	1.23278e+07	1.1364e+07	5.59559e+06	1.94406e+07
High	P10720	Platelet factor 4 variant [OS=Homo sapiens]	PF4V1	38	1	201.64	0.782	-0.35	0.393737	0.801681	112.2	87.8	47.84	44.1	7.93684e+06	6.78629e+06	1.08651e+07	2.3211e+06	2.70344e+06	1.15955e+07	5.5388e+06	4.33189e+06	8.90352e+06	5.53748e+06	3.75085e+06	2.58818e+06	5.64438e+06	7.71052e+06	8.9461e+06	4.30722e+06	3.91787e+06	5.33862e+06	2.46415e+06	8.34302e+06
High	P07359	Platelet glycoprotein Ib alpha chain [OS=Homo sapiens]	GP1BA	6	2	8.08
High	P40197	Platelet glycoprotein V [OS=Homo sapiens]	GP5	2	1	2.04
High	P01833	Polymeric immunoglobulin receptor [OS=Homo sapiens]	PIGR	5	2	3.58	1.19	0.25	0.794088	0.983449	91.3	108.7	63.12	28.82	66705.1		116635				176962	72457.7		24889.6	80084.2	101607			46892.1	65704.3		86246	111368	116008
High	A5A3E0	POTE ankyrin domain family member F [OS=Homo sapiens]	POTEF	4	1	17.73	0.553	-0.86	0.0361741	0.407889	128.8	71.2	32.03	40.91	426126	437604	325230	215387	343501	264234	396979	326646	338543	102676	413885	308812	153959	161662	201301	136196	167801	151731	222856	201739
High	P20742	Pregnancy zone protein [OS=Homo sapiens]	PZP	49	42	2448.02	0.217	-2.2	0.0129945	0.27393	164.3	35.7	171.08	103.3	7.04146e+06	3.03894e+06	1.39894e+08	1.36557e+07	1.29124e+06	1.74211e+07	2.50827e+07	3.57185e+06	2.28478e+07	8.5835e+06	1.37603e+07	2.27725e+06	1.4327e+06	2.01369e+06	2.09672e+06	4.49039e+06	2.44357e+06	2.42352e+06	1.80683e+06	2.85749e+06
High	Q9UHG3	Prenylcysteine oxidase 1 [OS=Homo sapiens]	PCYOX1	8	3	16.58	0.868	-0.2	0.554897	0.891032	107.1	92.9	55.15	32.7	63637.6	150574	348589	239871	186853	94680.6	106023	152124	83433.6	127146	73076.3	181193	160412	116888	123382	76268.3	91760.7	112373	172500	180074
Medium	A0A0C4DH30	Probable non-functional immunoglobulin heavy variable 3-16 [OS=Homo sapiens]	IGHV3-16	19	1	1.65	0.01	-6.64			200				135248
High	A0A0C4DH35	Probable non-functional immunoglobulin heavy variable 3-35 [OS=Homo sapiens]	IGHV3-35	16	2	65.98	0.919	-0.12	0.414286	0.816062	104.2	95.8	24.89	45.18	3.27989e+06	2.88672e+06	2.20883e+06	1.7943e+06	2.18487e+06	2.83018e+06	2.71245e+06	2.63915e+06	1.44695e+06	1.73942e+06	3.87102e+06	2.31324e+06	1.60734e+06	2.96415e+06	1.88885e+06	2.31648e+06	151028	1.78903e+06	3.06246e+06	2.12911e+06
High	A0A0C4DH36	Probable non-functional immunoglobulin heavy variable 3-38 [OS=Homo sapiens]	IGHV3-38	19	2	66.41	1.117	0.16	0.590571	0.899597	94.5	105.5	34.51	50.32	2.38501e+06	1.79701e+06	1.84063e+06	1.3063e+06	899556	1.31486e+06	1.12255e+06	1.07986e+06	889576	1.22162e+06	1.46845e+06	1.07658e+06	1.48653e+06	2.23513e+06	2.66758e+06	841123	98228.4	1.27613e+06	1.46939e+06	1.35531e+06
High	P0DTE1	Probable non-functional immunoglobulin heavy variable 3-38-3 [OS=Homo sapiens]	IGHV3-38-3	18	2	72.41	0.953	-0.07	0.45973	0.841793	102.4	97.6	73.38	108.56	3.31642e+06	1.28468e+06	865418	1.1292e+06	540592	754603	716102	1.20644e+06	394962	1.00614e+06	1.72662e+06	6.04283e+06	947568	888791	889653	683023		682320	821146	1.52148e+06
High	A0A075B6H7	Probable non-functional immunoglobulin kappa variable 3-7 [OS=Homo sapiens]	IGKV3-7	23	1	66.1	1.087	0.12	0.606204	0.905313	95.8	104.2	36.6	44.85	1.00591e+07	1.20936e+07	9.29978e+06	2.40074e+07	1.13963e+07	1.24838e+07	1.50511e+07	1.52583e+07	6.56795e+06	1.72537e+07	1.70596e+07	1.23829e+07	1.32242e+07	1.12748e+07	1.35956e+07	1.10828e+07	848750	1.41627e+07	1.34997e+07	2.49622e+07
High	A0A075B6I6	Probable non-functional immunoglobulin lambda variable 1-50 [OS=Homo sapiens]	IGLV1-50	25	1	0
High	P07737	Profilin-1 [OS=Homo sapiens]	PFN1	11	1	2.46	4.475	2.16			36.5	163.5	16.07				34815.4			43740.5														174646
High	P27918	Properdin [OS=Homo sapiens]	CFP	12	5	89.29	1.001	0	0.845453	0.983449	100	100	23.34	26.34	853484	693369	846488	1.45596e+06	1.12558e+06	876537	988704	736495	1.13275e+06	939840	786860	595879	870750	1.50011e+06	1.09162e+06	1.03116e+06	724037	936392	1.09704e+06	880741
High	P02760	Protein AMBP [OS=Homo sapiens]	AMBP	52	15	1067.19	0.974	-0.04	0.466633	0.842906	101.3	98.7	16.89	13.65	4.44876e+07	3.67898e+07	4.31775e+07	5.76643e+07	4.84918e+07	4.62204e+07	4.62127e+07	3.66032e+07	5.6994e+07	3.67435e+07	4.60744e+07	4.29415e+07	3.98413e+07	4.76061e+07	4.50547e+07	4.3319e+07	2.9199e+07	3.84956e+07	4.88447e+07	4.72963e+07
High	P05109	Protein S100-A8 [OS=Homo sapiens]	S100A8	24	2	8.24	1.305	0.38	0.352276	0.801681	86.8	113.2	52.43	157.44	193772	51066.8	75067.5		145424	187713	294281		269059		68646.4					152293		306583	244907	2.46019e+06
High	P06702	Protein S100-A9 [OS=Homo sapiens]	S100A9	49	4	23.57	0.706	-0.5	0.0824941	0.53923	117.2	82.8	24.23	73.59	1.97602e+06	1.83614e+06	2.20564e+06	2.77384e+06	1.65734e+06	2.62836e+06	2.678e+06	1.99416e+06	2.76219e+06	1.23658e+06	1.78406e+06	853877	1.03421e+06	1.52332e+06	1.10178e+06	1.50355e+06	1.24655e+06	1.45944e+06	1.64233e+06	5.30753e+06
High	Q9UK55	Protein Z-dependent protease inhibitor [OS=Homo sapiens]	SERPINA10	15	6	74.89	0.93	-0.1	0.1733	0.678778	103.6	96.4	15.77	19	641286	585528	690854	575233	637260	445760	707738	697819	709092	830883	433714	568998	338180	669853	668724	617364	621194	638614	662312	580100
High	Q92954	Proteoglycan 4 [OS=Homo sapiens]	PRG4	2	4	10.01	1.238	0.31	0.394826	0.801681	89.4	110.6	54.2	33.59	102120	108998	439941	491715	162310	355990	202856	271707	443930	158332	203227	379405	373921	209411	458149	309758	414038	153362	272574	245741
High	P00734	Prothrombin [OS=Homo sapiens]	F2	58	30	2571.35	0.857	-0.22	0.0510449	0.420924	107.7	92.3	11.34	26.17	7.3601e+07	7.05028e+07	8.39051e+07	6.95834e+07	7.31079e+07	7.67913e+07	8.27124e+07	6.39473e+07	8.9695e+07	6.43553e+07	2.81021e+07	6.39365e+07	6.94783e+07	9.30152e+07	6.17415e+07	6.6769e+07	5.08849e+07	5.97111e+07	6.5128e+07	5.81838e+07
High	P02753	Retinol-binding protein 4 [OS=Homo sapiens]	RBP4	67	9	1107.26	0.986	-0.02	0.99217	0.998366	100.7	99.3	28.05	24.42	2.30432e+07	1.47018e+07	2.85161e+07	2.73424e+07	2.70968e+07	2.32008e+07	2.35815e+07	2.42998e+07	3.88068e+07	1.49755e+07	1.48631e+07	2.0828e+07	2.81324e+07	2.73699e+07	2.49039e+07	3.47155e+07	3.00618e+07	1.78587e+07	2.20803e+07	2.23646e+07
High	Q13103	Secreted phosphoprotein 24 [OS=Homo sapiens]	SPP2	6	1	20.79	0.799	-0.32	0.13077	0.647292	111.2	88.8	49.52	42.37	89743.1	51550.5	74846.8		67289.2		57012.9	172056		68937.4			71333.9		55084.8	37786.1		79167.8	24583.3
High	P49908	Selenoprotein P [OS=Homo sapiens]	SELENOP	18	6	162.86	0.929	-0.11	0.362552	0.801681	103.7	96.3	27.1	25.73	1.76202e+06	890526	1.6871e+06	1.99255e+06	2.04686e+06	1.70395e+06	2.58469e+06	1.15507e+06	1.61771e+06	1.95326e+06	1.48616e+06	1.7466e+06	1.96754e+06	1.98411e+06	1.6586e+06	850504	1.47756e+06	1.71155e+06	870082	1.56109e+06
High	P10124	Serglycin [OS=Homo sapiens]	SRGN	13	2	0	1.273	0.35	0.895663	0.983449	88	112	63.98	56.68	89222.9	24790.8	102078			100112	21371.1			31701.4				75774.9	23259		21293.4	67705.1		90326.8
High	O75460	Serine/threonine-protein kinase/endoribonuclease IRE1 [OS=Homo sapiens]	ERN1	1	1	48	1.08	0.11	0.890546	0.983449	96.1	103.9	61.33	40.97	315106	387847	563360	1.07035e+06	202997	1.1091e+06	769695	359337	1.61527e+06	946731	936834	707628	696960	500105	601479	784145	979658	715258	52601.8	1.07466e+06
High	P02787	Serotransferrin [OS=Homo sapiens]		81	49	6172.48	1	0	0.38307	0.801681	100	100	11.1	16.12	2.03802e+09	2.55021e+09	2.21388e+09	2.01985e+09	2.1566e+09	2.59043e+09	2.09132e+09	2.11176e+09	2.62445e+09	2.58122e+09	2.17918e+09	3.05488e+09	2.00242e+09	2.19253e+09	1.7707e+09	2.02884e+09	1.86787e+09	2.26257e+09	2.35802e+09	2.19547e+09
High	P0DJI8	Serum amyloid A-1 protein [OS=Homo sapiens]	SAA1	59	3	81.56	1.121	0.17	0.143359	0.648679	94.3	105.7	56.81	160.22	605080	630421	1.08004e+06	745582	194182	1.27567e+06	972344	302922	160475	1.14896e+06	1.46732e+07	4.87823e+06	353215	3.85039e+06	511420	889737	397888	664075	391901	1.27936e+06
High	P35542	Serum amyloid A-4 protein [OS=Homo sapiens]	SAA4	39	5	292.97	0.909	-0.14	0.618033	0.905313	104.7	95.3	20.29	30.51	8.33632e+06	5.52581e+06	1.21524e+07	9.68318e+06	8.25576e+06	1.06604e+07	1.04289e+07	9.13723e+06	9.49639e+06	1.19059e+07	1.42775e+07	1.02267e+07	7.11913e+06	1.13538e+07	8.2336e+06	6.33184e+06	6.89497e+06	9.23823e+06	1.22179e+07	5.85918e+06
High	P02743	Serum amyloid P-component [OS=Homo sapiens]	APCS	30	7	322.67	1.061	0.08	0.40864	0.812725	97.1	102.9	33.25	25.65	5.59617e+06	7.35078e+06	1.22676e+07	1.75117e+07	1.47387e+07	1.54238e+07	1.9837e+07	1.41717e+07	1.54968e+07	1.0568e+07	9.86788e+06	2.10417e+07	1.55868e+07	1.83081e+07	1.43422e+07	1.56675e+07	1.50731e+07	1.12062e+07	8.96779e+06	1.66796e+07
High	P27169	Serum paraoxonase/arylesterase 1 [OS=Homo sapiens]	PON1	74	15	1020.78	0.599	-0.74	0.00485172	0.20004	125.1	74.9	25.3	39.52	2.31171e+07	4.74016e+07	5.15278e+07	3.56463e+07	2.88103e+07	3.37342e+07	3.78225e+07	4.25766e+07	2.5084e+07	3.84087e+07	1.61508e+07	2.02017e+07	4.27817e+07	2.96011e+07	3.23489e+07	2.39556e+07	1.5617e+07	1.29513e+07	1.65558e+07	2.46962e+07
High	Q15166	Serum paraoxonase/lactonase 3 [OS=Homo sapiens]	PON3	7	1	53.59	0.647	-0.63			121.5	78.5	30.38						78361.4			121242											63018.7
High	P04278	Sex hormone-binding globulin [OS=Homo sapiens]	SHBG	62	14	309.79	0.453	-1.14	0.00928703	0.261992	137.7	62.3	69.3	58.49	3.13639e+06	4.53226e+06	7.54201e+06	1.24362e+06	1.59551e+06	1.15528e+06	1.80048e+06	3.30566e+06	1.27916e+06	3.20789e+06	2.2024e+06	1.34999e+06	799819	1.11755e+06	2.69611e+06	542803	560596	1.71893e+06	1.03543e+06	592390
High	P09486	SPARC [OS=Homo sapiens]	SPARC	4	1	2.01
High	P02808	Statherin [OS=Homo sapiens]	STATH	48	1	0	100	6.64				200																						291042
High	P02814	Submaxillary gland androgen-regulated protein 3B [OS=Homo sapiens]	SMR3B	39	1	6.2	100	6.64				200																						504692
High	O00391	Sulfhydryl oxidase 1 [OS=Homo sapiens]	QSOX1	8	5	40.66	1.806	0.85	0.0573084	0.445178	71.3	128.7	42.97	79.68	70689.5	74229.2	217533	227491	259037	187225	192338	63033.7	169607	172065	299232	351038	190822	1.07826e+06	224597	53560.3	127328	365837	385978	545874
High	P05452	Tetranectin [OS=Homo sapiens]	CLEC3B	53	10	480.28	0.829	-0.27	0.0149926	0.287002	109.4	90.6	14.45	20.65	7.88999e+06	6.52567e+06	6.6859e+06	5.91163e+06	7.67027e+06	7.53934e+06	7.71575e+06	5.06334e+06	5.91059e+06	6.08007e+06	4.24918e+06	5.19345e+06	5.1538e+06	4.70658e+06	7.67878e+06	5.99967e+06	3.63915e+06	5.8137e+06	6.06918e+06	5.76762e+06
High	P10599	Thioredoxin [OS=Homo sapiens]	TXN	12	1	0	100	6.64				200																						106230
High	P07996	Thrombospondin-1 [OS=Homo sapiens]	THBS1	22	20	320.61	1.01	0.01	0.346328	0.801681	99.5	100.5	29.99	26.86	1.28208e+07	9.15368e+06	1.32108e+07	7.71732e+06	7.86953e+06	1.26751e+07	8.06118e+06	7.11624e+06	5.27928e+06	7.83073e+06	6.65607e+06	5.28437e+06	8.70599e+06	5.82451e+06	1.02286e+07	6.03014e+06	8.85145e+06	9.61565e+06	7.43074e+06	1.1901e+07
High	P05543	Thyroxine-binding globulin [OS=Homo sapiens]	SERPINA7	41	14	468.7	0.834	-0.26	0.0506885	0.420924	109	91	28.12	17.57	6.99402e+06	7.2086e+06	1.44083e+07	7.7256e+06	9.43667e+06	1.00152e+07	8.91922e+06	6.68721e+06	1.06298e+07	6.12081e+06	6.41592e+06	7.94512e+06	6.19507e+06	7.40502e+06	6.75818e+06	7.91391e+06	4.84951e+06	7.09437e+06	9.33874e+06	6.21451e+06
High	P02786	Transferrin receptor protein 1 [OS=Homo sapiens]	TFRC	4	3	15.01	1.219	0.29	0.381794	0.801681	90.1	109.9	55.53	106.14	60255.3	50043.1		71067.5	159090	33421	63136.6	63946.2	101993	166549	326121	67236.6	134655	43600.7	42695.7	148136	46738.3	61453.7	525582	90327.4
High	Q15582	Transforming growth factor-beta-induced protein ig-h3 [OS=Homo sapiens]	TGFBI	2	1	4.43	1.07	0.1	0.580853	0.899597	96.6	103.4	57.76	15.03		105544	71919.2	80188.6	81686.6	137162		247009	69279.3	61308.2	77599.1	86626.4	72769.8						105271	95259.7
High	Q66K66	Transmembrane protein 198 [OS=Homo sapiens]	TMEM198	3	1	45.23	1.045	0.06	0.543972	0.886227	97.8	102.2	10.84	18.83	4.30554e+06	4.79761e+06	4.64429e+06	3.71399e+06	4.60564e+06	4.68494e+06	3.68827e+06	4.68117e+06	5.26468e+06	4.76697e+06	3.76402e+06	4.26341e+06	5.4332e+06	5.91108e+06	5.43711e+06	5.06597e+06	3.07315e+06	4.68955e+06	5.67995e+06	4.54003e+06
High	P02766	Transthyretin [OS=Homo sapiens]	TTR	65	9	915.15	0.814	-0.3	0.167295	0.674547	110.2	89.8	22.53	28.5	9.70957e+07	6.68802e+07	1.01814e+08	8.92191e+07	1.21237e+08	9.92384e+07	8.49258e+07	8.95191e+07	9.34774e+07	4.74596e+07	3.67864e+07	6.63855e+07	1.03781e+08	8.55075e+07	8.35584e+07	9.82638e+07	5.7338e+07	6.44503e+07	9.39683e+07	5.95713e+07
Medium	Q68DL7	Uncharacterized protein C18orf63 [OS=Homo sapiens]	C18orf63	1	1	46.68	1.185	0.25	0.0808359	0.534914	91.5	108.5	27.6	63.08	1.69612e+06	2.36863e+06	1.87738e+06	3.02974e+06	1.78013e+06	2.34552e+06	2.01469e+06	3.09757e+06	1.1609e+06	2.13871e+06	3.27138e+06	2.68265e+06	2.31772e+06	1.97572e+06	2.32637e+06	2.07334e+06	8.60439e+06	2.60137e+06	2.24027e+06	3.17509e+06
High	P19320	Vascular cell adhesion protein 1 [OS=Homo sapiens]	VCAM1	2	1	0	1.353	0.44	0.0622114	0.467644	85	115	29.69	40.33	19999.5		16049.6	22918.3	32271.8		25635.7	13921.2	14578.1	23362.3	51734.9	42754.7	15375.6	39806.2	29123.7	18114.5	16188.6	28822.5	41755.3	27115.1
High	Q6EMK4	Vasorin [OS=Homo sapiens]	VASN	2	1	20.65	1.187	0.25	0.487548	0.862461	91.4	108.6	37.44	26.96	91432.3	57713	48251.9	115883	103720	67995.6	146898	58158.6	68335.4	71763.5	93903.2	121013	61172.4	82841.9	125031	106318		83147.5	55715.6	79240.7
High	P02774	Vitamin D-binding protein [OS=Homo sapiens]	GC	75	31	3079.39	0.885	-0.18	0.0885453	0.544642	106.1	93.9	16.35	9.93	2.01876e+08	1.81104e+08	2.77235e+08	2.08914e+08	2.29254e+08	1.85748e+08	1.76187e+08	2.02963e+08	2.06167e+08	1.56826e+08	1.76929e+08	1.89142e+08	1.76795e+08	1.80687e+08	1.92553e+08	1.77636e+08	2.12504e+08	1.55326e+08	1.94939e+08	1.52443e+08
High	P04070	Vitamin K-dependent protein C [OS=Homo sapiens]	PROC	10	4	46.01	0.872	-0.2	0.221288	0.741314	106.9	93.1	34.08	36.77	389829	318775	588839	507840	306581	354462	413778	376534	649660	181782	52116.3	253235	474556	320929	464522	382411	312330	347418	355718	282284
High	P07225	Vitamin K-dependent protein S [OS=Homo sapiens]	PROS1	39	18	804.04	1.006	0.01	0.45626	0.840396	99.7	100.3	19.65	17.29	1.07228e+07	9.30492e+06	8.83435e+06	1.43505e+07	1.24009e+07	1.31211e+07	1.42089e+07	1.09929e+07	1.628e+07	1.09603e+07	6.96699e+06	1.23154e+07	1.25246e+07	1.40863e+07	1.18446e+07	1.14432e+07	9.13923e+06	1.17605e+07	1.17253e+07	1.13466e+07
High	P22891	Vitamin K-dependent protein Z [OS=Homo sapiens]	PROZ	7	2	3.47	0.963	-0.05			101.9	98.1	21.25		37436.9				31965.2			31355.1		48470.7						33316.9
High	P04004	Vitronectin [OS=Homo sapiens]	VTN	36	13	788.31	0.856	-0.22	0.238402	0.742927	107.8	92.2	14.85	18.11	5.15236e+07	5.25447e+07	5.64859e+07	4.09437e+07	4.84326e+07	5.34299e+07	4.42325e+07	5.05953e+07	6.37326e+07	3.86935e+07	4.08294e+07	4.49211e+07	4.9235e+07	5.32727e+07	3.99088e+07	4.78933e+07	3.70592e+07	3.97197e+07	6.50427e+07	4.25347e+07
High	P04275	von Willebrand factor [OS=Homo sapiens]	VWF	12	25	132.5	1.131	0.18	0.0404661	0.407889	93.9	106.1	10.84	12.8	3.11216e+07	3.49616e+07	3.10026e+07	3.16151e+07	4.30874e+07	3.37481e+07	3.45775e+07	3.57738e+07	3.80504e+07	3.2061e+07	3.6146e+07	3.20078e+07	4.06588e+07	4.19005e+07	3.90002e+07	3.68069e+07	3.82424e+07	4.1719e+07	4.92212e+07	3.28895e+07
High	O15535	Zinc finger and SCAN domain-containing protein 9 [OS=Homo sapiens]	ZSCAN9	3	1	0	1.161	0.22	0.0467838	0.420924	92.5	107.5	15.48	16.34	434543	462479	426565	376610	637732	475971	478574	498771	484965	393180	409349	493292	633852	566886	523522	596265	430014	622301	673540	491502
High	P25311	Zinc-alpha-2-glycoprotein [OS=Homo sapiens]	AZGP1	60	20	1002.03	1.036	0.05	0.340385	0.801681	98.2	101.8	21.49	19.55	3.38997e+07	3.33219e+07	2.6774e+07	4.76236e+07	3.48006e+07	2.73243e+07	4.15615e+07	3.24382e+07	3.7851e+07	2.30898e+07	2.9608e+07	5.36617e+07	3.86624e+07	4.20118e+07	3.64933e+07	3.20913e+07	3.28883e+07	3.01835e+07	3.8621e+07	3.32112e+07
High	Q96DA0	Zymogen granule protein 16 homolog B [OS=Homo sapiens]	ZG16B	8	1	3.89	100	6.64				200																						345662

## Sheet: Sheet2
Discovery cohort_filtered_raw data						x		x	x
Protein FDR Confidence: Combined	Accession	Description	Gene Symbol	Coverage [%]	# Unique Peptides	Score Sequest HT: Sequest HT	Abundance Ratio: (S2) / (S0)	Abundance Ratio (log2): (S2) / (S0)	Abundance Ratio P-Value: (S2) / (S0)	Abundance Ratio Adj. P-Value: (S2) / (S0)	Abundances (Grouped): S0	Abundances (Grouped): S2	Abundances (Grouped) CV [%]: S0	Abundances (Grouped) CV [%]: S2	Abundances (Normalized): F14: Sample, 1, S0	Abundances (Normalized): F15: Sample, 2, S0	Abundances (Normalized): F16: Sample, 3, S0	Abundances (Normalized): F17: Sample, 4, S0	Abundances (Normalized): F18: Sample, 5, S0	Abundances (Normalized): F19: Sample, 6, S0	Abundances (Normalized): F20: Sample, 7, S0	Abundances (Normalized): F21: Sample, 8, S0	Abundances (Normalized): F22: Sample, 9, S0	Abundances (Normalized): F32: Sample, 10, S0	Abundances (Normalized): F23: Sample, 11, S2	Abundances (Normalized): F24: Sample, 12, S2	Abundances (Normalized): F25: Sample, 13, S2	Abundances (Normalized): F26: Sample, 14, S2	Abundances (Normalized): F27: Sample, 15, S2	Abundances (Normalized): F28: Sample, 16, S2	Abundances (Normalized): F29: Sample, 17, S2	Abundances (Normalized): F30: Sample, 18, S2	Abundances (Normalized): F31: Sample, 19, S2	Abundances (Normalized): F33: Sample, 20, S2
High	P06331	Immunoglobulin heavy variable 4-34 [OS=Homo sapiens]	IGHV4-34	37	1	361.9	2.58	1.37	0.0398809	0.407889	55.9	144.1	71.5	62.02	303440	738745	160566	122120	187066	380711	748466	140012	140179	537919	626906	389869	310481	602634		1.41559e+06		209374	1.12616e+06	639432
High	Q12805	EGF-containing fibulin-like extracellular matrix protein 1 [OS=Homo sapiens]	EFEMP1	14	4	25.97	2.359	1.24	0.00234597	0.131472	59.5	140.5	56.23	56.98	49607.6	243339	58198	213942	156641	123793	336286	226911	63054.1	213856	1.00239e+06	486294	160711	319415	527091	271156	158969	383287	687197	514891
High	P61769	Beta-2-microglobulin [OS=Homo sapiens]	B2M	40	4	115.81	2.26	1.18	5.05246e-05	0.00677029	61.4	138.6	37.54	17.51	661188	724454	712101	883567	942845	1.05163e+06	1.68052e+06	520359	1.31712e+06	764813	2.28866e+06	1.57102e+06	1.22299e+06	2.1917e+06	1.82729e+06	1.88808e+06	1.6188e+06	1.6254e+06	1.98377e+06	1.99001e+06
High	P00746	Complement factor D [OS=Homo sapiens]	CFD	31	5	70.48	2.093	1.07	4.5807e-05	0.00677029	64.7	135.3	37.4	25.69	366494	223897	278219	408807	386675	515027	683843	277268	319155	260656	648577	883482	487225	589714	721572	1.07601e+06	709981	574927	847580	1.0084e+06
High	P01034	Cystatin-C [OS=Homo sapiens]	CST3	25	3	8.6	1.933	0.95	0.035131	0.407889	68.2	131.8	58.68	38.43	402645	83990.4	149122	113008	323203	239870	310748	76848.2	127333	130855	344344	230002	203993	254539	199953	286323	374917	169619	552437	323213
High	A0A075B6S5	Immunoglobulin kappa variable 1-27 [OS=Homo sapiens]	IGKV1-27	44	1	117.64	1.828	0.87	0.0100452	0.26921	70.7	129.3	51.34	43.63	131876	236080	128890	88405.8	69534.2	162571	377346	237232	129829	215063	406994	215096	194658	267721	264876	162087		349595	373837	608848
High	P18428	Lipopolysaccharide-binding protein [OS=Homo sapiens]	LBP	20	7	157.77	1.742	0.8	0.0194711	0.327543	72.9	127.1	33.98	39.33	699751	1.24298e+06	1.08043e+06	1.57194e+06	801122	953968	1.82703e+06	783188	1.73343e+06	1.22258e+06	2.53458e+06	3.23968e+06	958223	2.57699e+06	797177	1.83449e+06	1.45915e+06	1.58188e+06	2.18506e+06	2.28399e+06
High	Q9UGM5	Fetuin-B [OS=Homo sapiens]	FETUB	27	9	148.12	0.676	-0.56	0.00245284	0.131472	119.3	80.7	29.85	24.86	1.64633e+06	1.99881e+06	3.2424e+06	1.94295e+06	1.37784e+06	1.35534e+06	1.79863e+06	1.78362e+06	2.2608e+06	1.40877e+06	1.67637e+06	1.55892e+06	817145	1.55175e+06	1.36583e+06	1.41314e+06	1.0238e+06	870379	1.06042e+06	1.0743e+06
High	P03951	Coagulation factor XI [OS=Homo sapiens]	F11	11	7	12.58	0.609	-0.72	0.0023146	0.131472	124.3	75.7	22.77	33.13	589497	876434	641430	510557	435892	409892	610523	600321	678446	517125	196826	300729	497778	493023	546000	430886	313425	324214	201235	404773
High	P27169	Serum paraoxonase/arylesterase 1 [OS=Homo sapiens]	PON1	74	15	1020.78	0.599	-0.74	0.00485172	0.20004	125.1	74.9	25.3	39.52	2.31171e+07	4.74016e+07	5.15278e+07	3.56463e+07	2.88103e+07	3.37342e+07	3.78225e+07	4.25766e+07	2.5084e+07	3.84087e+07	1.61508e+07	2.02017e+07	4.27817e+07	2.96011e+07	3.23489e+07	2.39556e+07	1.5617e+07	1.29513e+07	1.65558e+07	2.46962e+07
High	P35858	Insulin-like growth factor-binding protein complex acid labile subunit [OS=Homo sapiens]	IGFALS	27	12	564.07	0.566	-0.82	3.87066e-05	0.00677029	127.7	72.3	20.08	27.34	7.11397e+06	5.23632e+06	4.95549e+06	4.27097e+06	4.8456e+06	4.61718e+06	5.50941e+06	4.96467e+06	3705238	3.72165e+06	1.73436e+06	2.94307e+06	3.43103e+06	2.3912e+06	4.39301e+06	2.38015e+06	2.77576e+06	2.76761e+06	3.02057e+06	1.95529e+06
High	A5A3E0	POTE ankyrin domain family member F [OS=Homo sapiens]	POTEF	4	1	17.73	0.553	-0.86	0.0361741	0.407889	128.8	71.2	32.03	40.91	426126	437604	325230	215387	343501	264234	396979	326646	338543	102676	413885	308812	153959	161662	201301	136196	167801	151731	222856	201739
High	P04278	Sex hormone-binding globulin [OS=Homo sapiens]	SHBG	62	14	309.79	0.453	-1.14	0.00928703	0.261992	137.7	62.3	69.3	58.49	3.13639e+06	4.53226e+06	7.54201e+06	1.24362e+06	1.59551e+06	1.15528e+06	1.80048e+06	3.30566e+06	1.27916e+06	3.20789e+06	2.2024e+06	1.34999e+06	799819	1.11755e+06	2.69611e+06	542803	560596	1.71893e+06	1.03543e+06	592390
High	P20742	Pregnancy zone protein [OS=Homo sapiens]	PZP	49	42	2448.02	0.217	-2.2	0.0129945	0.27393	164.3	35.7	171.08	103.3	7.04146e+06	3.03894e+06	1.39894e+08	1.36557e+07	1.29124e+06	1.74211e+07	2.50827e+07	3.57185e+06	2.28478e+07	8.5835e+06	1.37603e+07	2.27725e+06	1.4327e+06	2.01369e+06	2.09672e+06	4.49039e+06	2.44357e+06	2.42352e+06	1.80683e+06	2.85749e+06
