# Supplementary material for: Serum Protein Profiling of Patients at Risk to Develop Gastric Disease Based on a DSC Test
Source: Int J Mol Sci. 2026 May 16;27(10):4464. doi: 10.3390/ijms27104464 (PMC13206807; doi:10.3390/ijms27104464)
Supplement: Supplementary file 1 [file ijms-27-04464-s001.zip › Supplementary table S2.xls]

## Sheet: Sheet1
Validation cohort_raw data						x	x	x
Protein FDR Confidence: Combined	Accession	Description	Gene Symbol	Coverage [%]	# Unique Peptides	Score Sequest HT: Sequest HT	Abundance Ratio (log2): (S2) / (S0)	Abundance Ratio P-Value: (S2) / (S0)	Abundance Ratio Adj. P-Value: (S2) / (S0)	Abundances (Grouped): S0	Abundances (Grouped): S2	Abundances (Grouped) CV [%]: S0	Abundances (Grouped) CV [%]: S2	Abundances (Normalized): F1: Sample, 3, S0	Abundances (Normalized): F2: Sample, 3, S0	Abundances (Normalized): F9: Sample, 9, S0	Abundances (Normalized): F10: Sample, 9, S0	Abundances (Normalized): F11: Sample, 11, S0	Abundances (Normalized): F12: Sample, 11, S0	Abundances (Normalized): F15: Sample, 13, S0	Abundances (Normalized): F16: Sample, 13, S0	Abundances (Normalized): F17: Sample, 14, S0	Abundances (Normalized): F18: Sample, 14, S0	Abundances (Normalized): F19: Sample, 15, S0	Abundances (Normalized): F20: Sample, 15, S0	Abundances (Normalized): F25: Sample, 20, S0	Abundances (Normalized): F26: Sample, 20, S0	Abundances (Normalized): F29: Sample, 23, S0	Abundances (Normalized): F30: Sample, 23, S0	Abundances (Normalized): F31: Sample, 24, S0	Abundances (Normalized): F32: Sample, 24, S0	Abundances (Normalized): F33: Sample, 25, S0	Abundances (Normalized): F34: Sample, 25, S0	Abundances (Normalized): F39: Sample, 28, S0	Abundances (Normalized): F40: Sample, 28, S0	Abundances (Normalized): F41: Sample, 29, S0	Abundances (Normalized): F42: Sample, 29, S0	Abundances (Normalized): F43: Sample, 30, S0	Abundances (Normalized): F44: Sample, 30, S0	Abundances (Normalized): F45: Sample, 31, S0	Abundances (Normalized): F46: Sample, 31, S0	Abundances (Normalized): F49: Sample, 33, S0	Abundances (Normalized): F50: Sample, 33, S0	Abundances (Normalized): F51: Sample, 35, S0	Abundances (Normalized): F52: Sample, 35, S0	Abundances (Normalized): F53: Sample, 38, S0	Abundances (Normalized): F54: Sample, 38, S0	Abundances (Normalized): F55: Sample, 39, S0	Abundances (Normalized): F56: Sample, 39, S0
High	A0A0B4J1X8	Immunoglobulin heavy variable 3-43 [OS=Homo sapiens]	IGHV3-43	35	2	675.85	2.49	0.125642	0.370469	30.2	169.8	111.9	84.39			158160	114937			40848.9							40065.4	41573.3	29974.5			106899	133660								364967	214171	233347	753199		970988	927859
High	P18065	Insulin-like growth factor-binding protein 2 [OS=Homo sapiens]	IGFBP2	8	2	16.18	1.68	0.0761718	0.27764	47.6	152.4	45.34	67.53																							49311.7	86346.6									110992	137011
High	P0DP09	Immunoglobulin kappa variable 1-13 [OS=Homo sapiens]	IGKV1-13	14	1	203.48	1.65	0.331545	0.612028	48.2	151.8	150.43	121.58					1.31591e+06	1.46394e+06		46020.3			131113				53112.9				77806.4				3.70432e+06	4.07198e+06	250832	196381			160997	189101					687255	672390
High	P02675	Fibrinogen beta chain [OS=Homo sapiens]	FGB	16	6	23.61	1.35	0.000586671	0.00881404	56.4	143.6	184.45	71.58	27731.7	27684.5	31762.3	133392			1.50104e+06	1.42646e+06		33045	108063	55091.1		94101.6			147805	45737.2	110043	259327	89593.4	35273.5	29028.5	29702.1	201382	74027.5		93536	229227	82463.8				97190.8		32983.6
High	P08519	Apolipoprotein(a) [OS=Homo sapiens]	LPA	44	31	2876.16	1.32	0.0400036	0.182229	57.3	142.7	125.62	102.8	2.41016e+06	1.7014e+06	1.97563e+06	2.09745e+06	1.90286e+06	1.93933e+06	9.95869e+06	9.75183e+06	678015	769119	1.97963e+06	2.07791e+06	5.94075e+06	6.2572e+06	1.95873e+07	2.04723e+07	2.56881e+06	2.80505e+06	1.30893e+07	1.29094e+07	2.53779e+06	2.36301e+06	2.71982e+07	2.8062e+07	2.01678e+06	1.63327e+06	1.09122e+06	1.0309e+06	1.29069e+06	962026	1.08318e+06	1.64553e+06	1.4462e+06	1.41655e+06	1.77648e+06	2.33254e+06
High	P01880	Immunoglobulin heavy constant delta [OS=Homo sapiens]	IGHD	64	2	1586.22	1.11	0.622588	0.806679	63.4	136.6	123.9	123.09	397130	350484														42331.1
High	P37802	Transgelin-2 [OS=Homo sapiens]	TAGLN2	15	2	10.82	1.04	0.466245	0.728219	65.5	134.5	69.71	118.23	78657.5	83539.4													38980.1														97692.7	226582
High	P07998	Ribonuclease pancreatic [OS=Homo sapiens]	RNASE1	29	2	30.74	0.95	0.000354531	0.00573614	68.2	131.8	77.57	62.48	115313	183196	135175	535282	156131	520867			150345	142500			75388.3	471202	24809.2			23539.1			139191	713644	174894			728474	140721			111433		156678			846930	238074
High	P02741	C-reactive protein [OS=Homo sapiens]	CRP	28	6	161.77	0.87	0.52185	0.758327	70.8	129.2	161.01	115.74	108341		1.14153e+06	1.33795e+06				81454.4						96967.6	403467	449356	849161	880242		46446.3	733453	775939	345038	28209	3.70313e+06	3.62085e+06		63928.2			21920.5	167228	3.76678e+06	3.81412e+06	60973.9	43278.3
High	P02679	Fibrinogen gamma chain [OS=Homo sapiens]	FGG	19	6	47.87	0.86	0.00375604	0.0382268	70.9	129.1	128.83	48.2	176990	126898	234672	200050	145870	116654	1.67666e+06	1.81133e+06	103272	175636	40108	152820	82004.6	37213.8	79678.8	77605.4	109432	156932	292778	170428	137340	219369	165453	132267	246585	209375	148403	67553	383418	376720	199162	261378	140330	134732	28918.5	116310
High	P00746	Complement factor D [OS=Homo sapiens]	CFD	40	5	421.54	0.84	3.1088e-09	9.80828e-07	71.8	128.2	36.02	34.98	898038	768136	320537	440491	750978	756792	748101	983620	1.19321e+06	1.15147e+06	553520	531390	511348	403966	453335	704215	641968	695043	842531	732977	696929	834756	992337	912827	767677	826961	1.44965e+06	1.16323e+06	410531	357908	719342	828905	961347	758834	833373	992765
High	Q9NQ79	Cartilage acidic protein 1 [OS=Homo sapiens]	CRTAC1	8	4	114.32	0.71	3.27164e-05	0.00105662	76	124	55.67	45.09	34982.5	33684.5	224311	250081	177627	217904	223232	194319	611618	664372	515617	547508	457349	383974	264236	271378	465673	468961	258043	93348.5	659513	698468	266260	386466	407175	258644	439344	485162	468003	536153	302524	295480	141797	161750	176035	295381
High	P61769	Beta-2-microglobulin [OS=Homo sapiens]	B2M	40	4	493.31	0.7	1.19552e-08	2.075e-06	76.1	123.9	28.39	34.61	1.36417e+06	1.49308e+06	1.44223e+06	1.2987e+06	1.3021e+06	1.2092e+06	1.0788e+06	1.01118e+06	1.38017e+06	1.48799e+06	949266	862391	934358	822866	959964	1.05302e+06	1.21796e+06	1.14196e+06	1.0496e+06	975635	1.28171e+06	1.2713e+06	1.93524e+06	1.93412e+06	1.49725e+06	1.39804e+06	1.65627e+06	1.22803e+06	964859	971030	1.38021e+06	1.41036e+06	1.66923e+06	1.60009e+06	1.11779e+06	1.16119e+06
High	Q12805	EGF-containing fibulin-like extracellular matrix protein 1 [OS=Homo sapiens]	EFEMP1	20	6	250.78	0.68	1.17896e-06	0.000106275	76.8	123.2	50.14	32.62	106557	127092	360105	98234.2	519598	688373	508079	169384	383643	351727	303723	452220	127996	265081	249428	131100	344663	315060	334157	367622	304925	315138	443815	226407	605676	505588	452110	433243	188151	153888	265238	402624	353663	368329	441177	395753
High	P0DJI9	Serum amyloid A-2 protein [OS=Homo sapiens]	SAA2	52	2	171.4	0.64	0.0253159	0.13771	78.2	121.8	387.24	117.58	252441	99859.2	482966	390288	65085.3	70920.1	290872	352169	701269	767844	22157.5	32840.1	170814	216756	494190	315467	172440	327368	113515	98841.9	133826	123814	549561	459357	715809	756002	100145	50394.9	45505.8	90692.8	231127	521194	782443	853871	650162	739848
High	P11226	Mannose-binding protein C [OS=Homo sapiens]	MBL2	30	7	403.41	0.63	0.385965	0.658314	78.4	121.6	79.42	88.23	434962	539228	978654	900971	420481	371928	1.00577e+06	1.04834e+06	1.20786e+06	1.45482e+06	1.47774e+06	1.61847e+06	999308	835352	1.58906e+06	1.54196e+06	247293	240576	1.4169e+06	1.44447e+06	53243.6	73604.9	511484	312599	716461	462661	293086	210529	638601	854226	610425	585184	2.09768e+06	2.21112e+06	53164.1	107651
High	Q92954	Proteoglycan 4 [OS=Homo sapiens]	PRG4	7	8	231.91	0.63	0.000638629	0.00937151	78.4	121.6	57.05	36.88	353032	135733	375368	497231	702247	712965	867810	892714	863989	885281	384015	278171	199144	145393	484636	413828	709310	753788	255513	241300	659851	682658	768214	763095	1.27145e+06	1.23036e+06	720104	959735	453579	345683	209193	208570	1.10901e+06	1.16786e+06	592091	384425
High	Q92496	Complement factor H-related protein 4 [OS=Homo sapiens]	CFHR4	10	2	86.12	0.61	0.121463	0.36538	79.2	120.8	57.42	59.8	92537.8	89603.6			40597.6	35866.5	38333.7	101682	57452.4				177011	171239					64278.9	41705.5	184884	129394	274402	111687	130146	189444	167903	179973	50338.3	53122.4	66547.8	65707.4	299736	190479	65468.8	36793.1
High	O75460	Serine/threonine-protein kinase/endoribonuclease IRE1 [OS=Homo sapiens]	ERN1	1	1	376.58	0.59	0.000933242	0.0126338	79.7	120.3	47.32	37.62	1.57799e+06	1.49862e+06	733895	768299	880889	808026	559132	541046	1.05468e+06	1.18984e+06	393743	409364	314183	316684	749181	750049	630995	678802	249291	255111	1.21858e+06	1.12232e+06	698791	750746	2.24151e+06	1.93608e+06	1.00712e+06	940228	764050	889855	788830	743071	1.98528e+06	2.00707e+06	690219	722530
High	Q02985	Complement factor H-related protein 3 [OS=Homo sapiens]	CFHR3	22	2	746.82	0.58	0.0391778	0.180447	80.2	119.8	63.18	58.96	353793	320372	81805.5	159818			135556	227237	33359.7		92889.5	77675.4	442370	375735	219452	85166.3	160235	186380	320841	325681	618324	615633	652597	590359	990420	965724	545645	525414	100702	155915	384162	436493	382580	392870	338399	306482
High	P01034	Cystatin-C [OS=Homo sapiens]	CST3	44	4	288.43	0.58	0.00115136	0.0142453	80.3	119.7	37.17	42.23	525772	536818	485371	498921	292004	1.14596e+06	549632	528960	739294	705998	437951	1.17218e+06	1.20126e+06	961181	1.34033e+06	1.36097e+06	1.59717e+06	1.52064e+06	1.05982e+06	514222	575026	541135	624356	605489	557401	529685	1.0873e+06	1.1339e+06	1.03052e+06	287984	1.25207e+06	1.30227e+06	594798	1.4646e+06	586887	557039
High	P12259	Coagulation factor V [OS=Homo sapiens]	F5	13	22	700.4	0.52	0.000121183	0.00246665	82	118	38.26	28.82	1.55493e+06	1.31353e+06	1.21471e+06	1.23151e+06	1.31294e+06	1.61779e+06	1.53614e+06	1.36752e+06	1.71825e+06	1.97404e+06	1.16668e+06	1.20733e+06	1.03074e+06	1.34637e+06	2.77239e+06	3.03406e+06	1.65598e+06	2.05098e+06	481107	477737	1.68565e+06	1.59046e+06	1.44729e+06	1.67601e+06	2.73321e+06	2.69856e+06	2.44769e+06	2.27676e+06	1.87185e+06	1.51057e+06	1.79656e+06	1.79605e+06	1.69753e+06	1.72492e+06	1.26064e+06	1.08313e+06
High	P00738	Haptoglobin [OS=Homo sapiens]	HP	68	16	28814.6	0.51	0.107988	0.350493	82.4	117.6	44.91	39.51	2.33137e+09	2.34081e+09	9.86815e+08	9.8637e+08	1.43813e+09	1.43324e+09	9.72461e+08	9.60945e+08	1.63638e+09	1.65137e+09	6.38689e+08	6.48603e+08	6.04057e+08	6.18174e+08	1.48539e+09	1.4672e+09	9.75138e+08	9.77199e+08	4.34815e+08	4.10832e+08	1.69885e+09	1.70042e+09	1.21281e+09	1.22481e+09	3.75241e+09	3.67565e+09	1.45878e+09	1.45057e+09	1.54365e+09	1.51605e+09	1.25857e+09	1.26554e+09	2.79439e+09	2.7643e+09	1.24201e+09	1.24713e+09
High	P00740	Coagulation factor IX [OS=Homo sapiens]	F9	34	11	1502.77	0.5	3.71101e-07	4.68329e-05	82.9	117.1	35.43	19.62	2.46177e+06	2.4442e+06	2.59112e+06	2.56075e+06	1.95956e+06	2.15168e+06	1.82684e+06	1.55915e+06	2.26391e+06	2.1149e+06	1.08591e+06	920559	1.12826e+06	1.09989e+06	2.45625e+06	1.86696e+06	1.91258e+06	2.09257e+06	1.52234e+06	1.46704e+06	1.81695e+06	1.90147e+06	2.07375e+06	2.19329e+06	4.52249e+06	5.02937e+06	2.50379e+06	2.375e+06	1.69651e+06	1.63741e+06	1.57876e+06	1.67116e+06	4.15528e+06	3.99952e+06	1.41194e+06	1.39149e+06
High	Q13219	Pappalysin-1 [OS=Homo sapiens]	PAPPA	19	20	94.86	0.5	0.00973551	0.0741904	83	117	88.02	41.84	1.72812e+06	1.70286e+06	6.88192e+06	7.00373e+06	970868	1.23919e+06	602002	551157	1.28752e+06	1.34625e+06	387273	435911	307128	304300	762379	882788	579388	564621	290101	224931	1.36193e+06	1.45507e+06	947679	860341	2.16178e+06	2.04089e+06	978617	930757	1.06437e+06	1.08218e+06	1.05898e+06	1.04248e+06	2.11665e+06	1.95828e+06	818601	960640
High	P05154	Plasma serine protease inhibitor [OS=Homo sapiens]	SERPINA5	26	8	591.94	0.48	5.85708e-05	0.00147833	83.6	116.4	35.24	32.89	1.37794e+06	1.4467e+06	492789	623106	232538	363102	1.32681e+06	1.15427e+06	1.14993e+06	1.16458e+06	656637	550284	274611	318548	949615	788186	1.06698e+06	1.05206e+06	559785	842225	711964	911192	1.15485e+06	1.0869e+06	983142	748598	1.34589e+06	1.1851e+06	480724	417184	1.25007e+06	1.20247e+06	1.7393e+06	1.52432e+06	939012	976437
High	Q15166	Serum paraoxonase/lactonase 3 [OS=Homo sapiens]	PON3	19	3	612.33	0.47	0.294124	0.572815	83.9	116.1	49.31	82.31	633422	661409	310021	278941	639891	375372	688218	578433	511013	501582	260140	508074	432660	394528	485252	955381	237456	244067	106103	192099	501969	1.30381e+06	297806	594907	666118	565177	938957	404724	755516	797333	798867	789878	751949	788511	280588	466761
High	P02743	Serum amyloid P-component [OS=Homo sapiens]	APCS	64	9	2213.53	0.46	0.000344467	0.00571997	84.3	115.7	35.59	27.17	2.3107e+07	2.32306e+07	2.3007e+07	2.23724e+07	9.87173e+06	1.00743e+07	1.47566e+07	1.48396e+07	1.39643e+07	1.39781e+07	8.76629e+06	8.8945e+06	7.62514e+06	8.0393e+06	2.27558e+07	2.33312e+07	1.70493e+07	1.76698e+07	1.78535e+07	1.78921e+07	2.23194e+07	2.18389e+07	2.2239e+07	2.16124e+07	3.50413e+07	3.4296e+07	1.92248e+07	1.83475e+07	1.28658e+07	1.2536e+07	1.04146e+07	1.08839e+07	2.89192e+07	2.90264e+07	1.02253e+07	9.78314e+06
High	Q00887	Pregnancy-specific beta-1-glycoprotein 9 [OS=Homo sapiens]	PSG9	15	2	18.47	0.46	0.226377	0.492565	84.3	115.7	84.55	45.53			734252	656876			182813	165736																						72494.3				103678	152242	209352
Medium	Q13387	C-Jun-amino-terminal kinase-interacting protein 2 [OS=Homo sapiens]	MAPK8IP2	2	1	2.42	0.46	0.317375	0.594255	84.1	115.9	59.53	121.63			254026					643464									116394	326225	116042										1.08569e+06	395577	160751		135794
High	P06331	Immunoglobulin heavy variable 4-34 [OS=Homo sapiens]	IGHV4-34	37	1	2054.88	0.44	0.220177	0.484082	84.9	115.1	81.87	75.58		112706		156280	201046		103306	788810	92132	41609.5	89320.6	80758.4	35744.8	33131.6			587941	652515			292637	371646	652856	787402			63859	42225.1	433016	348161	109439	173527	93609.8	80699.7		93847.7
High	P00488	Coagulation factor XIII A chain [OS=Homo sapiens]	F13A1	6	3	76.35	0.42	0.727095	0.873048	85.7	114.3	64.43	70.81	47714.2	41586.3	74391.5	135437	160254	290679	416243	360667	177822	140750	107570	115735	110018	81632.2	101316		82774.7	80629.1	266724	175477	76822.8	66514.7	138164	127454	232508	82761.5	64208.4	177418	65184.8	175396	59072.8	53469.3	75580.8	141863	28791.9
High	P20851	C4b-binding protein beta chain [OS=Homo sapiens]	C4BPB	45	9	2390.72	0.4	0.000110763	0.00232972	86.3	113.7	22.94	15.79	5.15662e+06	4.78531e+06	5.42069e+06	5.19549e+06	4.33158e+06	4.37429e+06	4.74939e+06	5.27384e+06	6.28957e+06	6.02303e+06	3.72416e+06	3.6709e+06	4.95798e+06	4.70915e+06	6.25533e+06	6.36723e+06	3.50182e+06	3.53137e+06	2.98712e+06	3.14273e+06	5.61721e+06	5.92193e+06	7.08955e+06	7.22519e+06	6.29224e+06	6.46037e+06	4.1542e+06	4.3482e+06	4.45221e+06	4.5548e+06	4.89523e+06	5.15724e+06	6.28767e+06	6.35402e+06	4.92906e+06	5.01796e+06
High	P36980	Complement factor H-related protein 2 [OS=Homo sapiens]	CFHR2	59	7	2096.93	0.4	0.0333071	0.162921	86.2	113.8	33.18	31.86	1.66027e+06	1.87646e+06	2.61943e+06	2.83198e+06	3.08463e+06	2.97662e+06	2.10237e+06	1.98038e+06	2.0942e+06	2.08411e+06	1.29533e+06	1.26372e+06	2.75801e+06	2.43232e+06	1.99841e+06	2.12126e+06	3.35102e+06	3.28121e+06	2.38681e+06	2.26269e+06	2.40521e+06	2.3847e+06	3.91121e+06	4.09183e+06	2.73127e+06	2.76113e+06	3.01312e+06	2.99962e+06	1.95629e+06	1.82305e+06	3.11785e+06	3.43293e+06	3.45597e+06	3.45431e+06	2.15783e+06	2.08637e+06
High	P02751	Fibronectin [OS=Homo sapiens]	FN1	62	89	31839.5	0.39	0.484952	0.744537	86.4	113.6	77.74	70.07	4.21076e+07	4.41727e+07	1.10981e+08	1.11081e+08	1.81867e+08	1.833e+08	2.84626e+08	2.82277e+08	3.64422e+07	3.66801e+07	1.65802e+08	1.68609e+08	1.59407e+07	1.52597e+07	1.88514e+07	1.83282e+07	1.60565e+08	1.60213e+08	4.50142e+07	4.41628e+07	5.57594e+07	5.88075e+07	1.50003e+08	1.49771e+08	1.94839e+08	1.91979e+08	1.14745e+08	1.16614e+08	1.51158e+08	1.52696e+08	2.96426e+07	3.1056e+07	1.49623e+08	1.50877e+08	3.47548e+07	3.57417e+07
High	P61626	Lysozyme C [OS=Homo sapiens]	LYZ	47	5	887.45	0.39	0.000192532	0.00357316	86.5	113.5	27.94	35.46	993379	727371	727090	749799	387249	838073	798828	869025	1.12605e+06	1.08548e+06	932347	476536	778366	811173	901669	811113	977064	986562	398481	349584	1.05653e+06	844815	1.19846e+06	975037	1.21592e+06	1.32311e+06	1.05188e+06	1.07483e+06	858202	974375	757655	1.0871e+06	800853	773264	990232	1.02593e+06
Medium	Q9NTG1	Polycystin family receptor for egg jelly [OS=Homo sapiens]	PKDREJ	1	1	3.26	0.38	0.299227	0.575282	86.8	113.2	284.45	201.81		51386.5		28079.9			124302									52127.4					50609.9	40820.2	40794.4						2.08652e+06	1.72039e+06			27254.5
High	P36955	Pigment epithelium-derived factor [OS=Homo sapiens]	SERPINF1	52	17	5531.8	0.37	1.13264e-10	7.14694e-08	87.2	112.8	17.36	15.36	1.37145e+07	1.41497e+07	1.2869e+07	1.34582e+07	9.26e+06	8.8241e+06	1.1371e+07	1.1524e+07	1.51827e+07	1.62024e+07	1.20652e+07	1.13546e+07	6.89487e+06	7.64253e+06	1.12962e+07	1.13587e+07	1.25368e+07	1.31372e+07	1.15579e+07	1.14292e+07	8.4811e+06	8.86992e+06	1.25282e+07	1.24378e+07	1.21421e+07	1.33898e+07	1.30895e+07	1.32519e+07	8.13634e+06	8.62377e+06	1.08305e+07	1.02071e+07	1.16566e+07	1.12558e+07	1.04186e+07	1.07731e+07
High	P51884	Lumican [OS=Homo sapiens]	LUM	37	10	2717.3	0.37	1.31537e-08	2.075e-06	87.2	112.8	22.29	17.3	7.73847e+06	7.88347e+06	5.15103e+06	5.23981e+06	7.90822e+06	1.02502e+07	1.02947e+07	8.83912e+06	1.15321e+07	9.32391e+06	9.5534e+06	7.75582e+06	6.54455e+06	6.47267e+06	8.22915e+06	9.50583e+06	1.17161e+07	1.1801e+07	5.93506e+06	6.03954e+06	9.91162e+06	9.93787e+06	9.74049e+06	7.91255e+06	1.48888e+07	1.31176e+07	8.64656e+06	8.87002e+06	7.14398e+06	7.64151e+06	1.01251e+07	1.19235e+07	1.06459e+07	1.01046e+07	7.53164e+06	8.46991e+06
High	Q6UXB8	Peptidase inhibitor 16 [OS=Homo sapiens]	PI16	7	3	12.48	0.36	0.192202	0.459327	87.7	112.3	48.63	51.11	325053	359804	200168	276133	265558	241282	150739	116522	175964	413900	216959	224322	92135.6	134852	234742	256383	158082	239034	217304	122269	128249	111637	155472	146574	254296	255138	139398	108275	105014	225855	153820	519459	103537	117896	268829	307127
High	P08294	Extracellular superoxide dismutase [Cu-Zn] [OS=Homo sapiens]	SOD3	28	4	10.11	0.36	0.732557	0.873048	87.5	112.5	205.45	53.49	5335.87	29132.7	3875.63	3288.54	35352.1	43172.7	5734.73	36978	41185.4	8803.13	26102.8	28372.5	31175.4	18017.3	20159.4	21670.6	23349.8	21733.5	26235.4	22993.1	50464.8	9197.04	6882.14	5007.86	34864.5		45891.1	37885.2		50693.8	36210.7	6759.81	32911.3	7529.84		7061.62
High	P04275	von Willebrand factor [OS=Homo sapiens]	VWF	23	40	1019.85	0.35	0.133099	0.388031	88	112	50.54	56.9	2.41881e+06	2.46701e+06	5.40673e+06	5.50715e+06	6.91904e+06	6.68082e+06	2.99474e+06	2.85627e+06	3.1142e+06	3.05277e+06	4.29909e+06	3.53218e+06	2.70057e+06	2.69152e+06	4.58461e+06	3.42005e+06	3.67234e+06	3.38585e+06	3.57462e+06	3.41585e+06	2.76385e+06	2.35217e+06	2.20574e+06	2.14131e+06	7.62515e+06	7.67143e+06	3.08862e+06	3.3673e+06	5.16867e+06	5.68139e+06	2.29071e+06	2.47712e+06	6.21997e+06	7.39381e+06	2.64886e+06	2.92488e+06
High	P55056	Apolipoprotein C-IV [OS=Homo sapiens]	APOC4	22	3	132.53	0.35	0.860739	0.954101	88	112	72.79	62.62	333575	209974	546913	618296	278744	244976			235536	173569	551623	178100	242520	142882	1.19261e+06	1.29707e+06	893221	941364	1.00673e+06	980014	1.37139e+06	1.24412e+06	1.02436e+06	1.14102e+06			68257.4		527530	389633	161017	173569	211772		691077	732756
Medium	P33908	Mannosyl-oligosaccharide 1,2-alpha-mannosidase IA [OS=Homo sapiens]	MAN1A1	2	1	0	0.35	0.0367156	0.172892	87.9	112.1	24.08	21.7			87726.2	89513.7	97508.3	77101.4	73317.3			62608.8		56766.6			80590.6	63936.2	61519.9	66971.5			67254.9		82845.2	98895.7		66726.7			67541.7	64879.9
High	P02753	Retinol-binding protein 4 [OS=Homo sapiens]	RBP4	67	9	7891.49	0.34	7.88969e-06	0.00049784	88.4	111.6	18.77	27.78	4.19961e+07	4.1399e+07	3.40506e+07	3.34883e+07	3.20569e+07	3.16459e+07	2.39825e+07	2.34102e+07	3.92486e+07	3.88742e+07	2.97465e+07	2.94945e+07	2.81042e+07	2.61266e+07	3.62231e+07	3.62853e+07	3.64586e+07	3.73589e+07	3.72094e+07	3.7687e+07	2.63832e+07	2.65592e+07	3.69425e+07	3.81201e+07	2.70163e+07	2.78002e+07	2.38229e+07	2.45967e+07	2.86209e+07	2.89789e+07	2.71984e+07	2.70987e+07	2.87738e+07	2.89963e+07	2.44886e+07	2.47005e+07
High	P07225	Vitamin K-dependent protein S [OS=Homo sapiens]	PROS1	40	19	6567.34	0.34	9.39614e-07	9.88161e-05	88.2	111.8	20.53	10.62	1.39892e+07	1.45501e+07	1.23575e+07	1.24696e+07	1.20401e+07	1.2737e+07	1.28432e+07	1.33777e+07	1.7357e+07	1.69398e+07	1.15511e+07	1.20267e+07	1.24794e+07	1.3504e+07	1.68334e+07	1.6527e+07	1.04832e+07	1.11285e+07	9.25591e+06	9.49108e+06	1.39753e+07	1.35286e+07	1.92502e+07	2.00228e+07	1.85238e+07	1.81153e+07	1.2914e+07	1.24159e+07	1.20798e+07	1.30265e+07	1.37767e+07	1.35772e+07	1.82156e+07	1.81752e+07	1.42262e+07	1.46933e+07
High	O00187	Mannan-binding lectin serine protease 2 [OS=Homo sapiens]	MASP2	7	3	3.83	0.34	0.00440619	0.0427739	88.3	111.7	30.02	27.06	68727.3	60141.9	74894.9	81083.9	67684.7	60492.8	42234.6		58830.6	59257.4	34903.1		44459.7	53369.5	56224.9	68120.3	64221.9	61348.3	100533	99439.4	57472.4		53240.3	53854.3	113620	92149.9	47723		52263.3	54918.3			92920.4	80861.4	55769
High	P06727	Apolipoprotein A-IV [OS=Homo sapiens]	APOA4	75	31	17431.1	0.33	9.95401e-05	0.00219445	88.5	111.5	30.02	28.94	7.65213e+07	7.84275e+07	6.74287e+07	6.91609e+07	1.70763e+08	1.68988e+08	1.67029e+08	1.71739e+08	1.1984e+08	1.18556e+08	6.92724e+07	7.15871e+07	1.08144e+08	1.06907e+08	1.54174e+08	1.50841e+08	1.39272e+08	1.42097e+08	1.0763e+08	1.08246e+08	8.45395e+07	8.3505e+07	1.64338e+08	1.66318e+08	1.58718e+08	1.55326e+08	1.30585e+08	1.30734e+08	1.3663e+08	1.38079e+08	1.40858e+08	1.41036e+08	1.47881e+08	1.52324e+08	1.20249e+08	1.20172e+08
High	P02763	Alpha-1-acid glycoprotein 1 [OS=Homo sapiens]	ORM1	48	6	6974.29	0.32	0.0261932	0.140569	88.9	111.1	38.11	25.81	2.42095e+08	2.3428e+08	1.7056e+08	1.72519e+08	1.67224e+08	1.62914e+08	2.53998e+08	2.54297e+08	2.08333e+08	2.0947e+08	2.53035e+08	2.54688e+08	1.70618e+08	1.77353e+08	2.49691e+08	2.55208e+08	4.35212e+08	4.4121e+08	9.86988e+07	1.01386e+08	2.65346e+08	2.67916e+08	2.68274e+08	2.75358e+08	4.93811e+08	4.89029e+08	2.71985e+08	2.73971e+08	1.91359e+08	1.86996e+08	2.86057e+08	2.82661e+08	3.62213e+08	3.598e+08	2.67483e+08	2.68511e+08
High	P18428	Lipopolysaccharide-binding protein [OS=Homo sapiens]	LBP	19	7	867.18	0.32	0.0321655	0.159814	89	111	47.08	39.81	1.28836e+06	1.46377e+06	3.98638e+06	5.37995e+06	3.39133e+06	2.43907e+06	1.49058e+06	1.36698e+06	1.46983e+06	1.35002e+06	1.22163e+06	1.12862e+06	1.17239e+06	1.32629e+06	1.86803e+06	2.71753e+06	2.73371e+06	2.70627e+06	2.67983e+06	2.69268e+06	2.39354e+06	2.17888e+06	2.45817e+06	2.17226e+06	3.81215e+06	4.93952e+06	2.00381e+06	2.09813e+06	1.71591e+06	1.71728e+06	1.53636e+06	1.44444e+06	4.17572e+06	3.12975e+06	1.36366e+06	2.32361e+06
High	Q04695	Keratin, type I cytoskeletal 17 [OS=Homo sapiens]	KRT17	5	1	57.9	0.32	0.669393	0.833038	88.9	111.1	74.07	47.49					51480.9	59253.8												11359
High	O00391	Sulfhydryl oxidase 1 [OS=Homo sapiens]	QSOX1	8	5	81.01	0.31	3.94554e-05	0.00105662	89.4	110.6	28.34	25.68	265658	453502	695888	561160	516870	593151	335231	252979	414614	448574	253548	279326	172086	237550	429701	456320	400732	283577	195131	186661	472455	383711	328748	503609	541236	520777	305929	448881	447805	364983	588255	377564	392920	501024	429374	293560
High	P24592	Insulin-like growth factor-binding protein 6 [OS=Homo sapiens]	IGFBP6	6	1	23.68	0.31	4.79087e-06	0.000335893	89.2	110.8	19.72	26.45		76289.1	53464.8	53686.1	62839.9	47654.1	45206	68322.9	69413.9	55212.4	44878.4	41574.4		34594.7	63279.3	76350.9		59709.9	57355.3	54026.8	59812.1	66681.4	86578.3	85445.6	39394.1		71049.6	79487.2	25343.9	40886	51739.5	50134.1		59957.4	74056.1	55502.2
High	P35542	Serum amyloid A-4 protein [OS=Homo sapiens]	SAA4	45	6	2746.46	0.3	0.00266149	0.0289552	89.5	110.5	37.54	25.76	1.11203e+07	1.09052e+07	1.23259e+07	1.24832e+07	9.06823e+06	9.17514e+06	1.14729e+07	1.06369e+07	1.28981e+07	1.23776e+07	8.23781e+06	8.42756e+06	8.03687e+06	8.3265e+06	1.40928e+07	1.42178e+07	2.08196e+07	1.98663e+07	1.26429e+07	1.24133e+07	1.57373e+07	1.5071e+07	1.70787e+07	1.69875e+07	1.91614e+07	1.85814e+07	1.27032e+07	1.20113e+07	1.20579e+07	1.19674e+07	1.72814e+07	1.76323e+07	2.30034e+07	2.20833e+07	1.39119e+07	1.4139e+07
High	P08571	Monocyte differentiation antigen CD14 [OS=Homo sapiens]	CD14	17	4	371.51	0.3	0.00876553	0.0709109	89.6	110.4	38	29.21	268918	553877	170734	309297	446663	391904	654419	673415	804511	819724	844361	469313	458372	304293	455720	393353	647038	586433	302551	543093	550768	611858	665844	385798	1.10549e+06	784626	341556	803823	500568	461941	334664	604276	556054	670499	581303	533934
High	P0C0L4	Complement C4-A [OS=Homo sapiens]	C4A	72	6	62233.4	0.29	0.416669	0.688268	90.1	109.9	38.5	38.27	3.71061e+08	3.8537e+08	3.57841e+08	3.40048e+08	2.78348e+08	2.67208e+08	3.57058e+08	3.5679e+08	4.75494e+08	4.89192e+08	4.03382e+08	4.03534e+08	3.99696e+08	4.09175e+08	7.16446e+08	7.24047e+08	3.38661e+08	3.38325e+08	3.08982e+08	3.08626e+08	3.71976e+08	3.8596e+08	6.24741e+08	6.2735e+08	6.75611e+08	6.79306e+08	2.96603e+08	3.06036e+08	3.57181e+08	3.47372e+08	4.7388e+08	4.61689e+08	6.18932e+08	6.28658e+08	3.76328e+08	3.89592e+08
High	P10643	Complement component C7 [OS=Homo sapiens]	C7	65	38	10460.5	0.29	0.00165395	0.0189753	89.9	110.1	24.52	36.3	9.48793e+06	9.20582e+06	1.63734e+07	1.68106e+07	1.71956e+07	1.77275e+07	1.85895e+07	1.87061e+07	1.57537e+07	1.74259e+07	1.497e+07	1.37256e+07	1.65858e+07	1.70958e+07	1.27821e+07	1.34081e+07	1.55946e+07	1.6152e+07	1.0602e+07	1.00646e+07	1.7023e+07	1.72456e+07	1.26179e+07	1.24646e+07	2.52514e+07	2.66738e+07	1.71765e+07	1.63682e+07	1.91325e+07	2.03106e+07	2.06347e+07	2.14582e+07	1.25575e+07	1.31774e+07	2.62371e+07	2.80893e+07
High	P01742	Immunoglobulin heavy variable 1-69 [OS=Homo sapiens]	IGHV1-69	33	1	1110.44	0.29	0.0634613	0.253443	90	110	61.42	134.33	1.48723e+06	1.53218e+06	676429	1.04916e+06	676135	645091	571240	696947	742206	479065	1.11918e+06	1.17936e+06	1.22054e+06	1.27798e+06	1.11164e+06	513925	434453	479916	474194	612390	1.29548e+06	1.44703e+06	663286	731295	1.42859e+06	1.5948e+06	1.4613e+06	1.61793e+06	1.3484e+06	1.0391e+06	459544	418199	6.39082e+06	2.54706e+06	444969	850527
High	P04003	C4b-binding protein alpha chain [OS=Homo sapiens]	C4BPA	72	30	19351.2	0.28	0.00163208	0.0189753	90.3	109.7	23.08	16.2	1.08926e+08	1.01918e+08	9.7595e+07	9.96182e+07	9.7688e+07	1.00025e+08	9.49666e+07	9.48259e+07	1.17534e+08	1.16828e+08	8.29278e+07	7.93727e+07	8.93787e+07	9.1819e+07	1.17784e+08	1.13525e+08	6.43885e+07	6.52903e+07	6.66752e+07	6.38029e+07	1.16214e+08	1.19139e+08	1.34351e+08	1.35204e+08	1.40817e+08	1.34657e+08	7.78901e+07	7.73437e+07	9.1441e+07	9.35051e+07	9.5658e+07	9.65098e+07	1.18569e+08	1.20829e+08	1.00822e+08	1.01939e+08
High	Q03591	Complement factor H-related protein 1 [OS=Homo sapiens]	CFHR1	64	2	4301	0.28	0.432105	0.70092	90.3	109.7	41.83	43.43	4.15451e+06	4.14781e+06	5.21904e+06	5.08846e+06	1.21753e+06	1.42201e+06	4.29899e+06	4.15589e+06	3.57215e+06	3.39073e+06	4.96608e+06	4.83781e+06	6.37296e+06	6.01041e+06	6.42805e+06	5.96348e+06	4.26926e+06	4.52403e+06	8.07175e+06	7.97014e+06	6.98234e+06	7.137e+06	1.15964e+07	1.11403e+07	9.24601e+06	1.01172e+07	8.44461e+06	8.1191e+06	3.32818e+06	3.49355e+06	7.60184e+06	7.90546e+06	1.45062e+06	1.35852e+06	5.62206e+06	5.39002e+06
High	P02760	Protein AMBP [OS=Homo sapiens]	AMBP	52	15	8322.17	0.26	0.000100854	0.00219445	91	109	13.72	16.31	5.37997e+07	5.30669e+07	5.82325e+07	5.86705e+07	6.11267e+07	6.18986e+07	5.03054e+07	4.95043e+07	5.38765e+07	5.44948e+07	5.32878e+07	5.31397e+07	5.1854e+07	5.4109e+07	4.64485e+07	4.60566e+07	4.52703e+07	4.55189e+07	4.12549e+07	4.09968e+07	4.64403e+07	4.35848e+07	7.04466e+07	6.90266e+07	5.17666e+07	4.97135e+07	5.20387e+07	5.23145e+07	5.29786e+07	5.17071e+07	4.92591e+07	4.86936e+07	5.77995e+07	5.73872e+07	5.40692e+07	5.13575e+07
High	Q06033	Inter-alpha-trypsin inhibitor heavy chain H3 [OS=Homo sapiens]	ITIH3	38	21	6986.6	0.26	0.0437203	0.19292	91.1	108.9	36.44	32.97	9.74849e+06	8.56295e+06	1.71608e+07	1.72918e+07	1.35629e+07	1.41931e+07	1.06303e+07	1.07165e+07	7.3416e+06	6.78541e+06	1.30661e+07	1.35675e+07	1.20345e+07	1.15521e+07	5.27317e+06	5.23328e+06	1.22204e+07	1.19347e+07	1.22102e+07	1.22384e+07	1.56104e+07	1.36549e+07	2.05774e+07	2.09864e+07	2.20251e+07	2.13343e+07	1.0429e+07	9.821e+06	1.09312e+07	1.12788e+07	1.57246e+07	1.49261e+07	1.47143e+07	1.37854e+07	1.78029e+07	1.73341e+07
High	P25311	Zinc-alpha-2-glycoprotein [OS=Homo sapiens]	AZGP1	57	18	6634.75	0.26	9.56783e-05	0.00219445	91	109	18.59	24.49	4.57822e+07	4.531e+07	6.61603e+07	6.56998e+07	3.36212e+07	3.37637e+07	4.19481e+07	4.25293e+07	4.18693e+07	3.89264e+07	3.39852e+07	3.34835e+07	3.64499e+07	3.62405e+07	4.45543e+07	4.58224e+07	4.33446e+07	4.16273e+07	3.7217e+07	3.99155e+07	3.07844e+07	2.97092e+07	3.89414e+07	4.0981e+07	4.55475e+07	4.2113e+07	3.16148e+07	3.17563e+07	3.32121e+07	3.58701e+07	3.45461e+07	3.53786e+07	4.60345e+07	4.63456e+07	2.87095e+07	2.8196e+07
High	A0A075B6K0	Immunoglobulin lambda variable 3-16 [OS=Homo sapiens]	IGLV3-16	18	1	430.84	0.26	0.168527	0.444662	91.1	108.9	37.36	30.53	1.00544e+06	910750	1.34828e+06	1.21805e+06	355776	467364	1.43733e+06	1.52832e+06	1.66507e+06	1.59053e+06	1.76486e+06	1.73736e+06	1.61783e+06	1.6231e+06	1.19687e+06	1.16903e+06	1.02961e+06	1.05299e+06	855832	908272	1.28547e+06	1.19141e+06	1.40939e+06	1.49953e+06	1.95573e+06	1.81641e+06	1.64411e+06	1.72119e+06	2.72876e+06	2.87352e+06	1.16677e+06	1.12915e+06	1.13286e+06	1.17745e+06	2.18425e+06	2.12176e+06
High	P23142	Fibulin-1 [OS=Homo sapiens]	FBLN1	46	19	4876.91	0.25	0.145528	0.398196	91.5	108.5	29.94	23.96	3.14888e+06	2.86234e+06	1.0569e+07	1.12009e+07	5.85052e+06	5.80745e+06	5.60471e+06	5.68177e+06	4.55656e+06	4.42937e+06	3.86546e+06	3.94423e+06	4.38353e+06	4.06346e+06	2.78167e+06	2.51304e+06	4.13128e+06	4.27913e+06	5.47064e+06	5.32408e+06	4.06899e+06	4.48105e+06	5.68919e+06	6.14652e+06	6.2415e+06	6.39458e+06	6.65329e+06	6.84835e+06	7.58742e+06	7.64461e+06	7.33297e+06	7.1357e+06	3.792e+06	3.95409e+06	5.72761e+06	5.72418e+06
Medium	O14986	Phosphatidylinositol 4-phosphate 5-kinase type-1 beta [OS=Homo sapiens]	PIP5K1B	3	1	0	0.25	0.499331	0.751976	91.5	108.5	195.97	185.61					2.16898e+06	2.36625e+06							131458	123340
High	P02748	Complement component C9 [OS=Homo sapiens]	C9	66	30	8178.35	0.24	0.00476652	0.0454634	91.8	108.2	32.22	23.44	3.11972e+07	3.25037e+07	4.58983e+07	4.5516e+07	3.2213e+07	3.19214e+07	3.47222e+07	3.45999e+07	2.71116e+07	2.67577e+07	3.06291e+07	3.06394e+07	2.28126e+07	2.17518e+07	2.89164e+07	2.86575e+07	3.6998e+07	3.66205e+07	2.54178e+07	2.55895e+07	3.54937e+07	3.40316e+07	3.76227e+07	3.80267e+07	6.14004e+07	6.11944e+07	2.6507e+07	2.59611e+07	2.9621e+07	3.04644e+07	1.85915e+07	1.88651e+07	5.42321e+07	5.46231e+07	3.19483e+07	3.01393e+07
High	P01031	Complement C5 [OS=Homo sapiens]	C5	63	72	27281	0.23	6.19556e-05	0.00150362	92	108	16.62	15.19	7.08218e+07	7.01833e+07	1.1684e+08	1.14788e+08	8.35943e+07	8.1783e+07	7.25946e+07	7.14989e+07	5.95146e+07	6.04213e+07	5.65008e+07	5.97707e+07	6.99986e+07	7.37871e+07	8.27925e+07	7.96941e+07	8.12893e+07	8.08963e+07	6.66277e+07	6.56589e+07	9.10403e+07	9.33128e+07	8.18636e+07	7.77038e+07	9.54153e+07	9.2789e+07	7.75688e+07	7.5482e+07	7.22338e+07	7.09379e+07	7.35075e+07	7.28082e+07	1.03998e+08	1.03636e+08	7.52189e+07	7.31133e+07
High	P01721	Immunoglobulin lambda variable 6-57 [OS=Homo sapiens]	IGLV6-57	17	1	657.63	0.23	0.553636	0.769916	92.1	107.9	41.7	49.2	1.51429e+06	1.22779e+06	583986	792351			1.71961e+06	2.09365e+06	2.07032e+06	1.87869e+06	873661	844474	2.2695e+06	2.9006e+06	1.11935e+06	1.46112e+06	2.37854e+06	2.68862e+06	1.36167e+06	941699	663354	752280	1.20214e+06	1.24063e+06			1.98148e+06	2.11053e+06	2.98196e+06	2.85959e+06	1.99444e+06	1.99204e+06	1.34e+06	1.36172e+06	1.61335e+06	1.54535e+06
High	P01019	Angiotensinogen [OS=Homo sapiens]	AGT	59	18	9478.28	0.22	0.596402	0.790969	92.3	107.7	74.88	24.87	3.69927e+07	3.66441e+07	2.01526e+08	2.05737e+08	5.12506e+07	5.69889e+07	3.29172e+07	2.96594e+07	5.49526e+07	5.42185e+07	3.06196e+07	3.08573e+07	3.76419e+07	3.70968e+07	2.47249e+07	2.70748e+07	3.71488e+07	3.74233e+07	1.28152e+08	1.28822e+08	3.96991e+07	4.40956e+07	3.78719e+07	3.93754e+07	4.5998e+07	3.70611e+07	3.67971e+07	3.44749e+07	2.37303e+07	2.47488e+07	3.76025e+07	3.68942e+07	3.14388e+07	2.98313e+07	3.5099e+07	3.56528e+07
High	P02749	Beta-2-glycoprotein 1 [OS=Homo sapiens]	APOH	59	13	7574.97	0.22	0.0228217	0.129734	92.5	107.5	19.3	23.82	9.72951e+07	1.16297e+08	7.52167e+07	7.66068e+07	9.62208e+07	1.06939e+08	8.18229e+07	7.81001e+07	1.29836e+08	1.06839e+08	1.09513e+08	1.12465e+08	8.08631e+07	7.99801e+07	9.1499e+07	9.08074e+07	1.00907e+08	1.19719e+08	1.0269e+08	1.03478e+08	8.77593e+07	1.02653e+08	1.41696e+08	1.24454e+08	1.07272e+08	9.33325e+07	7.24549e+07	1.12186e+08	9.83237e+07	8.59314e+07	8.52616e+07	8.89791e+07	1.16614e+08	1.36714e+08	1.03734e+08	1.07848e+08
High	P19652	Alpha-1-acid glycoprotein 2 [OS=Homo sapiens]	ORM2	50	7	5767.29	0.22	0.00171152	0.0192851	92.5	107.5	27.29	16.71	2.11102e+08	2.1232e+08	1.56158e+08	1.54929e+08	1.4832e+08	1.49754e+08	1.67666e+08	1.71318e+08	1.74081e+08	1.77494e+08	1.4258e+08	1.42187e+08	1.63355e+08	1.63174e+08	2.43728e+08	2.44531e+08	2.8309e+08	2.8117e+08	1.22715e+08	1.22422e+08	2.22805e+08	2.22855e+08	2.15005e+08	2.1939e+08	2.87671e+08	2.90808e+08	2.35917e+08	2.38682e+08	1.68827e+08	1.70598e+08	2.09046e+08	2.11419e+08	2.72572e+08	2.75394e+08	2.09343e+08	2.11894e+08
High	Q9Y6R7	IgGFc-binding protein [OS=Homo sapiens]	FCGBP	7	16	422.42	0.22	0.0828041	0.291896	92.5	107.5	28.67	41.25	1.54073e+06	1.11946e+06	1.11237e+06	1.17033e+06	1.49605e+06	1.63155e+06	1.63693e+06	1.4867e+06	791380	767059	918756	934560	906255	1.33643e+06	1.53129e+06	1.75481e+06	2.11866e+06	1.75031e+06	1.5163e+06	1.38351e+06	1.41084e+06	1.1608e+06	1.48164e+06	1.6143e+06	843661	1.21212e+06	1.716e+06	1.45562e+06	2.13075e+06	2.80095e+06	1.24307e+06	1.23104e+06	931628	932586	1.65216e+06	1.45743e+06
High	P08603	Complement factor H [OS=Homo sapiens]	CFH	67	53	34167.8	0.21	0.00102934	0.0129902	92.7	107.3	19.69	12.95	2.24335e+08	2.25889e+08	2.92171e+08	2.8703e+08	2.20564e+08	2.17846e+08	1.99931e+08	2.01257e+08	2.03989e+08	2.00555e+08	1.8704e+08	1.86054e+08	2.01575e+08	2.05223e+08	2.48992e+08	2.45001e+08	2.60044e+08	2.58054e+08	2.01753e+08	1.96329e+08	2.01509e+08	1.99852e+08	2.64075e+08	2.64226e+08	2.49457e+08	2.45867e+08	2.1922e+08	2.15554e+08	1.97187e+08	1.96973e+08	2.02818e+08	2.07935e+08	3.34834e+08	3.34124e+08	1.96443e+08	1.96257e+08
High	P06681	Complement C2 [OS=Homo sapiens]	C2	42	25	4712.84	0.21	0.0315357	0.158137	92.6	107.4	25.29	18.05	5.93683e+06	5.79252e+06	1.61861e+07	1.54249e+07	6.26777e+06	7.75023e+06	4.68767e+06	4.17515e+06	1.0501e+07	9.08859e+06	9.60073e+06	8.92277e+06	8.57963e+06	9.16484e+06	3.61649e+06	3.96888e+06	7.15604e+06	7.4051e+06	1.12235e+07	1.15993e+07	1.17354e+07	1.15203e+07	1.28063e+07	1.21248e+07	1.57062e+07	1.63607e+07	1.08068e+07	1.05184e+07	9.62058e+06	9.56674e+06	8.10775e+06	7.96689e+06	1.21003e+07	1.23692e+07	9.17958e+06	9.18881e+06
High	P0DSN7	Probable non-functional immunoglobulinn kappa variable 1D-37 [OS=Homo sapiens]	IGKV1D-37	14	1	9.78	0.21	0.93369	0.977045	92.8	107.2	76.79	69.11					215688	364468	453211	445233	346890	354137	73120.9	101397											69241.8										284759	279669
High	P05155	Plasma protease C1 inhibitor [OS=Homo sapiens]	SERPING1	50	22	13049.3	0.2	0.0131309	0.0900607	93.2	106.8	20.65	18.98	1.38669e+08	1.47436e+08	8.54716e+07	8.53551e+07	1.03659e+08	1.08318e+08	9.9444e+07	1.05172e+08	1.12417e+08	1.20122e+08	1.01085e+08	1.03198e+08	8.85907e+07	8.67319e+07	1.23849e+08	1.17944e+08	1.2806e+08	1.23749e+08	8.76727e+07	8.84669e+07	1.2028e+08	1.12516e+08	1.40753e+08	1.33018e+08	1.77015e+08	1.75568e+08	8.82219e+07	8.72215e+07	7.46896e+07	7.34705e+07	1.10294e+08	1.08795e+08	1.31801e+08	1.29093e+08	1.04422e+08	1.03789e+08
High	Q04756	Hepatocyte growth factor activator serine protease [OS=Homo sapiens]	HGFAC	17	8	805.47	0.19	0.0626548	0.251816	93.6	106.4	30.91	20.87	1.30164e+06	962529	287948	603934	1.24207e+06	1.31839e+06	1.4151e+06	1.51453e+06	1.25339e+06	1.36639e+06	991976	1.17114e+06	1.26857e+06	1.19798e+06	996850	1.10983e+06	838971	774737	763248	678082	1.70602e+06	1.81604e+06	1.41343e+06	1.446e+06	1.1682e+06	1.30724e+06	1.50889e+06	1.43417e+06	1.33521e+06	1.16642e+06	1.66233e+06	1.48199e+06	1.31053e+06	1.28156e+06	1.85487e+06	1.78216e+06
High	P04196	Histidine-rich glycoprotein [OS=Homo sapiens]	HRG	48	21	10408.7	0.18	0.00096105	0.0126338	93.7	106.3	26.07	22.18	3.07671e+07	3.03399e+07	2.62968e+07	2.60218e+07	5.64716e+07	5.51982e+07	4.3494e+07	4.27438e+07	1.99855e+07	1.93848e+07	3.85891e+07	3.84834e+07	3.50043e+07	3.47164e+07	3.6909e+07	3.99106e+07	4.63285e+07	4.61136e+07	2.42317e+07	2.40564e+07	3.72833e+07	3.82349e+07	3.92656e+07	3.9915e+07	5.09957e+07	5.17282e+07	4.57979e+07	4.50987e+07	5.63881e+07	5.56916e+07	5.64297e+07	5.52663e+07	3.67634e+07	3.71759e+07	3.83125e+07	3.68029e+07
High	A0A087WSY4	Immunoglobulin heavy variable 4-30-2 [OS=Homo sapiens]	IGHV4-30-2	37	2	1552.43	0.18	0.572265	0.780172	93.7	106.3	53.26	41.66	168891	171982	580097	613044	65413.3	74938.2	336909	375923	652532	577029	216410	220580	646937	553602	762862	787392	114014	155467	138213	119800	211038	170111	397932	398858	546533	463694	549011	550872	470701	439701	280237	229978	280012	233921	421682	411455
High	A0A0C4DH34	Immunoglobulin heavy variable 4-28 [OS=Homo sapiens]	IGHV4-28	44	4	219.19	0.18	0.574929	0.780172	93.8	106.2	42.54	215.84	868783	3.5692e+06	5.22458e+06	5.30581e+06	1.07011e+06	1.20858e+06	7.66476e+06	7.59585e+06	4.86693e+06	5.0875e+06	5.26813e+06	4.52599e+06	6.41814e+06	6.42273e+06	6.23073e+06	6.36504e+06	5.47533e+06	6.06771e+06	5.59669e+06	5.26439e+06	7.07632e+06	6.39023e+06	6.17816e+06	5.9448e+06	5.55297e+06	5.23691e+06	8.03497e+06	8.32613e+06	1.77279e+07	1.81142e+07	5.2894e+06	5.72379e+06	9.11051e+06	9.09428e+06	6.36081e+06	6.24024e+06
High	P08709	Coagulation factor VII [OS=Homo sapiens]	F7	4	1	0	0.18	0.1216	0.36538	93.7	106.3	29.28	32.48	48690.2		131113	126222		50173.6	32359.9		30533.5	28889.2	90079.1	63336.9		52951.6	32725.4		55211.9	57898.1	112982	81912.5	96880.4		62904.3	75706.3	66513.3	52351.4				67720	79815.4	77674.2		68210.2	58770.4	56034
High	P02766	Transthyretin [OS=Homo sapiens]	TTR	78	13	7795.79	0.17	0.0274004	0.141773	94.1	105.9	22.82	23.41	1.80041e+08	1.86396e+08	1.07001e+08	1.10654e+08	8.09704e+07	7.98903e+07	1.00607e+08	9.93944e+07	1.38196e+08	1.37888e+08	1.29998e+08	1.31984e+08	1.19144e+08	1.2686e+08	1.6209e+08	1.59824e+08	1.40924e+08	1.46564e+08	1.12499e+08	1.08445e+08	1.11137e+08	1.11479e+08	1.17359e+08	1.13494e+08	7.91447e+07	7.6418e+07	9.64983e+07	9.15606e+07	1.05559e+08	1.06766e+08	9.41846e+07	9.27626e+07	9.18109e+07	9.22596e+07	8.34705e+07	8.27802e+07
High	P00742	Coagulation factor X [OS=Homo sapiens]	F10	25	8	1335.83	0.17	0.192247	0.459327	94.3	105.7	21.86	17.34	3.62477e+06	3.04005e+06	3.84845e+06	4.50245e+06	2.88294e+06	3.148e+06	2.29324e+06	2.32319e+06	2.79019e+06	2.81152e+06	2.1568e+06	2.26626e+06	2.1146e+06	2.30852e+06	2.68952e+06	2.9168e+06	2.4525e+06	2.46883e+06	3.9674e+06	3.74896e+06	2.59704e+06	3.07712e+06	3.01659e+06	3.359e+06	3.06256e+06	3.08239e+06	1.78169e+06	1.8037e+06	2.36641e+06	2.41337e+06	2.44658e+06	2.48661e+06	2.7313e+06	2.85373e+06	2.60351e+06	2.60393e+06
High	A0A075B6I4	Immunoglobulin lambda variable 10-54 [OS=Homo sapiens]	IGLV10-54	9	1	8.21	0.17	0.778679	0.911589	94	106	92.15	86.44		64836.8	58575.3	57927	30724.4	61382	81537.5	94823.4	51892.5	35275.7	99131.4	106996			58764.9	55929.8	58515.3	80630.9	67959.2	58212.9	146440	152205	46049.1	53670.3	12261.4	15284.4	132571	119214	73542.5	67917.4	90340.1	101167			248200	243111
High	P22792	Carboxypeptidase N subunit 2 [OS=Homo sapiens]	CPN2	39	13	4659.87	0.16	0.0224469	0.128764	94.3	105.7	21.77	18.77	9.25655e+06	9.44718e+06	1.46071e+07	1.33616e+07	1.21209e+07	1.13338e+07	7.40428e+06	7.36028e+06	1.19657e+07	1.19575e+07	1.19278e+07	1.04126e+07	9.15484e+06	9.21905e+06	1.14258e+07	1.02778e+07	9.35168e+06	9.97284e+06	1.09331e+07	1.03742e+07	7.96536e+06	7.42075e+06	9.45339e+06	9.40044e+06	1.0899e+07	1.14937e+07	8.69655e+06	8.61692e+06	1.03879e+07	1.13787e+07	8.78666e+06	8.70952e+06	9.13461e+06	8.47885e+06	6.47531e+06	5.93927e+06
High	P04070	Vitamin K-dependent protein C [OS=Homo sapiens]	PROC	23	6	1049.6	0.16	0.254973	0.525778	94.3	105.7	20.18	25.33	1.44567e+06	1.25504e+06	1.58557e+06	1.28766e+06	1.68496e+06	1.55826e+06	1.44331e+06	1.13339e+06	1.94133e+06	2.16332e+06	1.78758e+06	1.49045e+06	1.14759e+06	1.02259e+06	1.30189e+06	1.31726e+06	1.31311e+06	1.34523e+06	1.34982e+06	1.38146e+06	1.00142e+06	1.46599e+06	2.04941e+06	1.60794e+06	1.3397e+06	1.31327e+06	1.07354e+06	1.20639e+06	973082	937437	1.37811e+06	1.38534e+06	1.16985e+06	1.23546e+06	1.03886e+06	993751
High	P07195	L-lactate dehydrogenase B chain [OS=Homo sapiens]	LDHB	14	4	16.18	0.16	0.238614	0.508666	94.5	105.5	39.09	146.34	50242.6	91838.6		81519.9	125063	57969	69055.6	30474.7	48315.5	121090	29724.1	115438	83374.4	76996.8	100666	80990.6	53550.3	66994.9		71269.4	121078	154776	71649.8	89757.4	95661	96991	53078.9		39923.1	158259	62344.6	53978.1	57997.7	87270.8	51566.7	128600
High	Q9UNW1	Multiple inositol polyphosphate phosphatase 1 [OS=Homo sapiens]	MINPP1	7	2	0	0.16	0.148276	0.403284	94.5	105.5	30.02	52.13	41897.9	34358.2	25663.2	28147.7								41781.4				15613.7	23170.9				33789.3	28776.2						29417.8		20150.6	39761			19031.9		23770.5
High	P01024	Complement C3 [OS=Homo sapiens]	C3	81	118	94921.7	0.15	0.0156674	0.0992837	94.7	105.3	18.37	15.84	1.58601e+09	1.57227e+09	2.28237e+09	2.27072e+09	1.61693e+09	1.60051e+09	1.27878e+09	1.27322e+09	1.83335e+09	1.84451e+09	1.60117e+09	1.60073e+09	1.25376e+09	1.25944e+09	1.61939e+09	1.60191e+09	1.52105e+09	1.5105e+09	1.49182e+09	1.50116e+09	1.51524e+09	1.52091e+09	1.72331e+09	1.71937e+09	1.90908e+09	1.89179e+09	1.49683e+09	1.49533e+09	1.46619e+09	1.46354e+09	1.46941e+09	1.47108e+09	1.96925e+09	1.98084e+09	1.64938e+09	1.63484e+09
High	P05090	Apolipoprotein D [OS=Homo sapiens]	APOD	60	8	3943.12	0.15	0.108314	0.350493	94.9	105.1	20.27	26.29	3.71947e+07	3.60617e+07	4.71033e+07	4.80017e+07	5.75441e+07	5.68336e+07	5.525e+07	5.58551e+07	5.87793e+07	5.87162e+07	5.45734e+07	5.23538e+07	7.54402e+07	7.41122e+07	6.36124e+07	6.39434e+07	4.38439e+07	4.48877e+07	4.32879e+07	3.76834e+07	7.29012e+07	7.19569e+07	3.51261e+07	4.06391e+07	5.06171e+07	4.95668e+07	4.89715e+07	4.99442e+07	5.8816e+07	5.69746e+07	5.49817e+07	5.36635e+07	5.08141e+07	5.29995e+07	4.94371e+07	4.62283e+07
High	Q96IY4	Carboxypeptidase B2 [OS=Homo sapiens]	CPB2	35	9	2443.8	0.15	0.0914898	0.311514	95	105	17.19	16.8	3.85721e+06	4.27083e+06	4.81489e+06	4.60148e+06	3.73036e+06	3.68067e+06	3.66682e+06	2.87266e+06	4.40197e+06	4.56184e+06	3.46227e+06	3.50594e+06	4.17982e+06	3.65825e+06	5.65806e+06	5.88341e+06	3.88904e+06	3.84891e+06	4.29284e+06	4.2152e+06	3.94357e+06	4.48826e+06	3.33321e+06	4.33725e+06	5.21899e+06	5.662e+06	3.55009e+06	4.06958e+06	3.57475e+06	4.00548e+06	4.10556e+06	4.42766e+06	3.81421e+06	3.79844e+06	3.20309e+06	3.55885e+06
High	Q15848	Adiponectin [OS=Homo sapiens]	ADIPOQ	39	6	1218.66	0.15	0.334326	0.612028	94.7	105.3	45.16	54.75	1.09668e+06	826088	1.64341e+06	1.68028e+06	3.8982e+06	3.93403e+06	2.91646e+06	3.05733e+06	2.13226e+06	2.2551e+06	1.86716e+06	1.88329e+06	1.7296e+06	1.73135e+06	641188	700544	1.34067e+06	1.23617e+06	2.91818e+06	3.06199e+06	2.32247e+06	2.41051e+06	1.95157e+06	1.8193e+06	5.71539e+06	5.77642e+06	1.69446e+06	1.6502e+06	4.16816e+06	4.05355e+06	3.55556e+06	3.58254e+06	1.88189e+06	1.88554e+06	1.8347e+06	1.73203e+06
High	Q16610	Extracellular matrix protein 1 [OS=Homo sapiens]	ECM1	16	7	459.3	0.15	0.738051	0.877043	94.9	105.1	40.39	39.95	820777	752595	2.01931e+06	1.58751e+06	989677	861010	671380	920611	1.07465e+06	1.33255e+06	2.3546e+06	2.72202e+06	813252	740870	653196	717495	1.82657e+06	1.77932e+06	1.18196e+06	1.39278e+06	671752	875001	1.28039e+06	1.23117e+06	2.17377e+06	2.45044e+06	1.73774e+06	1.74244e+06	750891	780426	1.23534e+06	1.28414e+06	664655	633948	1.00425e+06	1.32882e+06
Medium	Q8TEP8	Centrosomal protein of 192 kDa [OS=Homo sapiens]	CEP192	0	1	5.33	0.15	0.505794	0.756294	94.8	105.2	19.16	23.32	187195	206945	282041	250198	188408	210687	114406	116653	209997	211522	217471	239483	222792	220398	169560	161599	210823	174822	223389	222173	185831	201240	243948	275292	252002	167829	211427	240986	178188	184685	121735	135538	188065	182247	212451	246544
High	Q15485	Ficolin-2 [OS=Homo sapiens]	FCN2	17	3	326	0.14	0.789486	0.919125	95.1	104.9	63.97	58.83	889150	761377	668503	693415	316632	169440	587033	565265	397769	423339	134688	251855	113980	237946	687575	662252	153537	451833	287791	509760	106519	106643	247758	785145	322203	300297	264952	666480	54678.4	63117.5	585067	561221	932535	964340	142307	147789
High	P0DOX5	Immunoglobulin gamma-1 heavy chain [OS=Homo sapiens]		63	17	39052.1	0.13	0.11391	0.351858	95.5	104.5	22.8	22.61	2.50212e+09	2.56983e+09	3.30922e+09	3.30008e+09	2.55376e+09	2.56809e+09	4.54904e+09	4.52511e+09	3.09078e+09	3.09829e+09	2.8985e+09	2.88501e+09	3.082e+09	3.13914e+09	2.47072e+09	2.5085e+09	2.75602e+09	2.77505e+09	2.73212e+09	2.71859e+09	3.31865e+09	3.26508e+09	2.0629e+09	2.0994e+09	3.03412e+09	2.98103e+09	3.45868e+09	3.49112e+09	3.27917e+09	3.32781e+09	2.70829e+09	2.71151e+09	3.84494e+09	3.82438e+09	3.89737e+09	3.84869e+09
High	P01008	Antithrombin-III [OS=Homo sapiens]	SERPINC1	64	32	16244.7	0.13	0.0914003	0.311514	95.7	104.3	18.26	16.5	1.22763e+08	1.27726e+08	1.00356e+08	9.81356e+07	1.07382e+08	9.94757e+07	1.049e+08	1.05776e+08	1.10505e+08	1.12048e+08	1.14453e+08	1.15971e+08	8.70105e+07	8.76756e+07	8.0744e+07	7.96288e+07	1.39063e+08	1.37512e+08	1.07182e+08	1.10548e+08	7.38583e+07	7.40039e+07	1.20181e+08	1.22234e+08	1.28227e+08	1.24151e+08	9.38796e+07	9.30744e+07	7.55898e+07	7.42828e+07	9.83604e+07	1.01188e+08	8.20599e+07	8.18851e+07	7.58035e+07	7.46414e+07
High	P05156	Complement factor I [OS=Homo sapiens]	CFI	52	25	6942.92	0.13	0.000992647	0.0127829	95.6	104.4	18.55	13.11	1.45537e+07	1.65976e+07	1.97001e+07	1.91418e+07	1.75636e+07	1.52393e+07	1.72412e+07	1.74831e+07	2.03063e+07	1.80909e+07	1.37532e+07	1.44353e+07	1.59292e+07	1.67377e+07	2.07616e+07	2.05747e+07	2.30502e+07	2.29704e+07	1.67291e+07	1.63247e+07	2.01684e+07	2.0333e+07	2.01531e+07	2.02786e+07	2.64965e+07	2.62039e+07	2.00891e+07	1.96097e+07	1.77758e+07	1.63935e+07	1.70774e+07	1.70948e+07	2.20766e+07	2.30607e+07	1.77017e+07	1.69877e+07
High	P05160	Coagulation factor XIII B chain [OS=Homo sapiens]	F13B	47	22	3298.78	0.13	0.021215	0.124854	95.6	104.4	19.99	20.02	4.42943e+06	4.22794e+06	6.01483e+06	5.47699e+06	4.57877e+06	4.75404e+06	4.2158e+06	3.9883e+06	5.20704e+06	4.99122e+06	2.5033e+06	3.02825e+06	4.51916e+06	4.89017e+06	4.44385e+06	4.6724e+06	4.90708e+06	4.64756e+06	4.83018e+06	4.06726e+06	4.0387e+06	4.57086e+06	4.28874e+06	4.62846e+06	5.66278e+06	5.2412e+06	4.02878e+06	4.09851e+06	2.8016e+06	2.8456e+06	4.22689e+06	4.43702e+06	6.50952e+06	7.04598e+06	2.58973e+06	2.76008e+06
High	P02656	Apolipoprotein C-III [OS=Homo sapiens]	APOC3	54	5	2018.51	0.13	0.194043	0.459327	95.6	104.4	34.37	29.71	3.04091e+07	2.9893e+07	5.84393e+07	6.06749e+07	3.88021e+07	3.86409e+07	3.17018e+07	3.1545e+07	5.27513e+07	5.21168e+07	3.0057e+07	2.94509e+07	3.04287e+07	3.16379e+07	6.35983e+07	6.32572e+07	2.94732e+07	3.03687e+07	8.24242e+07	8.24908e+07	6.12141e+07	6.24216e+07	7.56868e+07	7.59708e+07	2.65081e+07	2.45187e+07	1.92878e+07	1.92305e+07	4.29718e+07	4.23157e+07	3.72467e+07	3.76782e+07	3.4164e+07	3.47108e+07	4.69743e+07	4.57134e+07
High	P02655	Apolipoprotein C-II [OS=Homo sapiens]	APOC2	41	3	1399.26	0.13	0.224097	0.489292	95.6	104.4	27.11	22.43	1.82942e+07	1.84568e+07	2.7895e+07	2.72643e+07	2.61246e+07	2.43564e+07	1.87798e+07	1.86224e+07	2.82402e+07	2.85752e+07	1.78626e+07	1.65987e+07	2.01484e+07	1.96936e+07	2.83385e+07	3.06821e+07	2.40029e+07	2.19494e+07	2.99885e+07	2.90591e+07	4.8117e+07	4.76124e+07	4.10875e+07	4.03916e+07	1.6708e+07	1.59893e+07	1.67775e+07	1.71207e+07	2.82764e+07	2.85735e+07	2.40139e+07	2.56225e+07	2.24203e+07	2.2061e+07	3.22339e+07	3.43728e+07
High	P13727	Bone marrow proteoglycan [OS=Homo sapiens]	PRG2	52	10	114.48	0.13	0.518384	0.758327	95.3	104.7	568.22	277.17	62969.4		1.98264e+07	2.0739e+07	51973.8	49095	50329.8		87509.7		105513	53811.8	130633	170310	75641.7				81793.7	40717.9	80787	41993.2	43028.7	93685.8	100204	32133	62510.6	61950.6	117079	124943	188050	81912.9	53822.6	63158.8	124376	69785.8
High	P10909	Clusterin [OS=Homo sapiens]	CLU	49	21	8396.01	0.12	0.11126	0.351703	96	104	12.86	11.73	7.61249e+07	7.51959e+07	8.9855e+07	9.04094e+07	9.62761e+07	9.13361e+07	6.91479e+07	6.86235e+07	7.69734e+07	7.61236e+07	8.0434e+07	7.9309e+07	6.91518e+07	6.82682e+07	8.79428e+07	8.69399e+07	7.27698e+07	7.56519e+07	8.99508e+07	9.14874e+07	8.29768e+07	8.15518e+07	8.89695e+07	8.88754e+07	9.52022e+07	9.2574e+07	7.88355e+07	8.07478e+07	8.25607e+07	8.2981e+07	6.84396e+07	7.13693e+07	8.46868e+07	8.53363e+07	8.62266e+07	8.46312e+07
High	Q08380	Galectin-3-binding protein [OS=Homo sapiens]	LGALS3BP	38	16	2436.92	0.12	0.297877	0.575282	95.8	104.2	65.47	68.44	3.1931e+06	3.37453e+06	1.18514e+07	1.05623e+07	2.17466e+06	2.71782e+06	9.62332e+06	9.70772e+06	1.88129e+06	1.75768e+06	5.17811e+06	5.24325e+06	3.01721e+06	3.48372e+06	2.89164e+06	2.87008e+06	5.03133e+06	6.14531e+06	4.46701e+06	4.05967e+06	3.61254e+06	4.04801e+06	2.76122e+06	2.5554e+06	3.02604e+06	3.21869e+06	2.12292e+06	2.4672e+06	2.87123e+06	3.44604e+06	4.95726e+06	5.2833e+06	2.35553e+06	2.1831e+06	4.43378e+06	4.12198e+06
High	P01824	Immunoglobulin heavy variable 4-39 [OS=Homo sapiens]	IGHV4-39	37	1	1961.93	0.12	0.140392	0.390253	95.8	104.2	23.6	55.31	1.88111e+07	1.90013e+07	2.9399e+07	2.9563e+07	1.08377e+07	1.12228e+07	3.42617e+07	3.46912e+07	3.03365e+07	2.91068e+07	3.01997e+07	3.01091e+07	4.06049e+07	4.01209e+07	3.16734e+07	3.18211e+07	2.59315e+07	2.62446e+07	2.88533e+07	2.8941e+07	2.93228e+07	2.83723e+07	3.79031e+07	3.59464e+07	2.31459e+07	2.4295e+07	4.02554e+07	4.05481e+07	3.95469e+07	4.0959e+07	3.13549e+07	3.20827e+07	3.58005e+07	3.61608e+07	3.89336e+07	3.87491e+07
High	P09871	Complement C1s subcomponent [OS=Homo sapiens]	C1S	54	26	8708.73	0.11	0.161625	0.432141	96.1	103.9	19.22	13.8	1.64172e+07	1.67041e+07	2.16233e+07	1.98515e+07	1.37822e+07	1.38395e+07	1.57294e+07	1.55652e+07	1.64724e+07	1.65119e+07	1.63469e+07	1.64911e+07	1.83424e+07	1.90964e+07	2.08131e+07	2.05865e+07	1.84843e+07	1.8804e+07	1.48088e+07	1.56749e+07	1.99793e+07	2.09766e+07	2.26797e+07	2.28386e+07	2.65131e+07	2.78325e+07	1.70601e+07	1.79607e+07	1.64049e+07	1.66265e+07	1.58634e+07	1.49682e+07	2.79965e+07	2.74111e+07	1.68129e+07	1.64242e+07
High	P80108	Phosphatidylinositol-glycan-specific phospholipase D [OS=Homo sapiens]	GPLD1	23	14	1169.77	0.11	0.798625	0.926346	96.3	103.7	23.27	20.91	5.74345e+06	6.4028e+06	8.27553e+06	8.18543e+06	5.83787e+06	7.46591e+06	5.35917e+06	5.44687e+06	6.25141e+06	6.07495e+06	5.34302e+06	4.70189e+06	7.58511e+06	7.06334e+06	9.51656e+06	8.84881e+06	9.35888e+06	8.59431e+06	1.11315e+07	1.09554e+07	7.24851e+06	7.1587e+06	5.55605e+06	5.7714e+06	5.26475e+06	5.2463e+06	5.57995e+06	5.04932e+06	7.13062e+06	7.02139e+06	5.84429e+06	7.05373e+06	7.67572e+06	8.08097e+06	6.73108e+06	7.41324e+06
High	P06276	Cholinesterase [OS=Homo sapiens]	BCHE	24	10	1083.79	0.11	0.66163	0.82671	96.1	103.9	41.59	29.72	819309	1.15929e+06	1.28092e+06	869447	1.31161e+06	733323	1.88666e+06	1.95214e+06	1.4283e+06	1.56308e+06	1.31423e+06	1.38891e+06	1.11823e+06	1.49729e+06	1.09697e+06	1.33306e+06	1.57678e+06	1.84964e+06	755572	1.15827e+06	1.1122e+06	956587	4.67887e+06	4.37405e+06	1.33079e+06	1.28254e+06	1.30736e+06	1.61595e+06	999076	1.19912e+06	1.69388e+06	1.57212e+06	2.03581e+06	2.06975e+06	809488	1.34384e+06
High	Q9UK55	Protein Z-dependent protease inhibitor [OS=Homo sapiens]	SERPINA10	18	7	552.71	0.11	0.913599	0.962491	96.3	103.7	36.12	31.71	571742	708212	1.93922e+06	1.99697e+06	982137	946786	921432	957877	1.00896e+06	908606	1.15635e+06	984276	219954	347628	790169	794972	690416	815231	1.35594e+06	1.36594e+06	1.40208e+06	1.20144e+06	773836	755679	1.52866e+06	2.05219e+06	1.17384e+06	1.27235e+06	816661	677147	684835	785646	1.38226e+06	1.40113e+06	1.12856e+06	1.09418e+06
High	P0C0L5	Complement C4-B [OS=Homo sapiens]	C4B; C4B_2	72	6	63634.3	0.1	0.755849	0.891818	96.5	103.5	45.75	44.62	9.548e+06	1.08861e+07	2.01328e+07	2.0077e+07	9.81431e+06	7.15357e+06	1.16399e+07	1.16131e+07	1.60765e+07	1.67868e+07	1.45299e+07	1.46994e+07	1.5307e+07	1.64151e+07	3.11968e+07	3.02039e+07	1.31052e+07	1.26589e+07	1.26468e+07	1.2459e+07	9.57934e+06	9.15806e+06	2.17272e+07	2.17499e+07	2.41885e+07	2.40552e+07	1.3167e+07	1.28593e+07	1.00551e+07	9.91842e+06	1.79033e+07	1.9545e+07	2.30071e+07	2.46596e+07	1.20456e+07	1.20077e+07
High	P01011	Alpha-1-antichymotrypsin [OS=Homo sapiens]	SERPINA3	63	26	18019.1	0.1	0.136464	0.389632	96.6	103.4	27.27	19.62	1.72793e+08	1.73495e+08	1.84122e+08	1.875e+08	1.68983e+08	1.63127e+08	1.70412e+08	1.67764e+08	1.61736e+08	1.64182e+08	1.31223e+08	1.29387e+08	1.589e+08	1.58419e+08	1.6687e+08	1.6262e+08	2.20392e+08	2.19678e+08	1.33639e+08	1.32772e+08	1.89842e+08	1.87612e+08	1.53743e+08	1.50165e+08	3.26317e+08	3.22595e+08	1.80859e+08	1.75451e+08	1.40005e+08	1.37263e+08	2.01929e+08	1.99711e+08	2.16819e+08	2.17905e+08	1.64855e+08	1.62632e+08
High	P04217	Alpha-1B-glycoprotein [OS=Homo sapiens]	A1BG	57	16	16252.9	0.1	0.646904	0.819672	96.6	103.4	22.01	21.66	1.29092e+08	1.24774e+08	2.46747e+08	2.46743e+08	1.61912e+08	1.61527e+08	1.3511e+08	1.37074e+08	8.56963e+07	8.75163e+07	1.44418e+08	1.46877e+08	1.13853e+08	1.14037e+08	1.09851e+08	1.1176e+08	1.37541e+08	1.35844e+08	1.69904e+08	1.6821e+08	1.76853e+08	1.73744e+08	1.9105e+08	1.88496e+08	1.80251e+08	1.81175e+08	1.44938e+08	1.43619e+08	1.28155e+08	1.31283e+08	1.53137e+08	1.57584e+08	1.52302e+08	1.47627e+08	1.66594e+08	1.67485e+08
High	P01042	Kininogen-1 [OS=Homo sapiens]	KNG1	49	26	10273.2	0.1	0.23799	0.508666	96.7	103.3	18.11	16.61	1.2314e+08	1.2381e+08	2.01854e+08	2.00547e+08	1.27417e+08	1.35586e+08	1.31191e+08	1.29649e+08	1.35048e+08	1.39167e+08	1.19248e+08	1.13294e+08	1.20879e+08	1.19528e+08	1.40219e+08	1.41235e+08	1.33286e+08	1.33164e+08	1.79373e+08	1.80882e+08	1.57274e+08	1.45988e+08	1.49405e+08	1.63544e+08	1.52382e+08	1.40715e+08	1.17004e+08	1.16283e+08	1.23055e+08	1.24145e+08	1.32322e+08	1.33273e+08	1.40056e+08	1.39751e+08	1.33716e+08	1.33123e+08
High	P13671	Complement component C6 [OS=Homo sapiens]	C6	59	40	9026.62	0.1	0.00960788	0.0741904	96.4	103.6	19.1	13.52	1.98673e+07	1.83956e+07	2.78167e+07	2.32365e+07	2.12869e+07	2.49251e+07	2.11651e+07	2.29332e+07	2.72773e+07	2.37146e+07	1.95351e+07	1.89661e+07	1.75481e+07	2.02012e+07	1.91277e+07	1.97524e+07	1.8471e+07	1.67288e+07	2.09882e+07	2.01989e+07	2.58523e+07	2.70556e+07	2.4864e+07	2.41786e+07	3.13787e+07	3.09709e+07	1.78037e+07	1.99737e+07	1.85349e+07	2.00243e+07	1.58464e+07	1.58276e+07	2.697e+07	2.55353e+07	1.93458e+07	1.97231e+07
High	Q96PD5	N-acetylmuramoyl-L-alanine amidase [OS=Homo sapiens]	PGLYRP2	54	16	7615.76	0.1	0.00867648	0.0709109	96.4	103.6	22.19	16.05	1.44512e+07	1.33786e+07	8.11827e+06	7.08967e+06	2.348e+07	2.24396e+07	1.47758e+07	1.52025e+07	1.97089e+07	1.76562e+07	1.68246e+07	1.74399e+07	1.43747e+07	1.31422e+07	1.26245e+07	1.25872e+07	1.51851e+07	1.3855e+07	6.45887e+06	7.3298e+06	1.36672e+07	1.23366e+07	1.77195e+07	1.72039e+07	1.40586e+07	1.34075e+07	1.61169e+07	1.5808e+07	1.22924e+07	1.21165e+07	1.54579e+07	1.50604e+07	1.64405e+07	1.66618e+07	1.57865e+07	1.57796e+07
High	O75882	Attractin [OS=Homo sapiens]	ATRN	29	32	2929.17	0.1	0.0231114	0.129803	96.6	103.4	14.6	12.81	6.94534e+06	7.20255e+06	1.00624e+07	1.03311e+07	7.35811e+06	7.33768e+06	6.76395e+06	6.45657e+06	8.98167e+06	8.87001e+06	7.28029e+06	7.62463e+06	6.38234e+06	6.54614e+06	9.00816e+06	1.0164e+07	8.79186e+06	8.6963e+06	8.81131e+06	9.12645e+06	8.06211e+06	8.52287e+06	1.05151e+07	1.04343e+07	7.97833e+06	8.59133e+06	8.19511e+06	7.11693e+06	5.95736e+06	5.90219e+06	7.07381e+06	7.0725e+06	8.22721e+06	7.92424e+06	7.21423e+06	7.22457e+06
High	Q96KN2	Beta-Ala-His dipeptidase [OS=Homo sapiens]	CNDP1	26	8	581.96	0.1	0.194477	0.459327	96.5	103.5	30.64	32.2	2.53534e+06	2.22564e+06	2.65736e+06	2.68474e+06	1.68267e+06	1.80427e+06	1.69179e+06	1.77099e+06	2.01221e+06	1.76174e+06	2.12877e+06	2.26983e+06	2.28014e+06	3.11582e+06	1.36787e+06	1.37871e+06	1.56114e+06	1.68157e+06	1.92142e+06	2.62907e+06	1.12357e+06	1.54435e+06	1.43333e+06	1.39928e+06	2.35194e+06	1.89563e+06	1.32876e+06	1.08885e+06	1.34312e+06	1.63965e+06	1.05512e+06	1.22441e+06	1.18477e+06	1.48676e+06	1.45087e+06	1.45861e+06
High	P00751	Complement factor B [OS=Homo sapiens]	CFB	64	36	19292.1	0.09	0.574784	0.780172	96.9	103.1	23.07	18.99	1.17948e+08	1.1514e+08	1.42142e+08	1.42887e+08	9.93766e+07	9.81061e+07	1.04619e+08	1.03848e+08	1.06098e+08	1.10483e+08	8.79639e+07	8.54971e+07	8.07274e+07	8.59963e+07	8.50539e+07	8.64231e+07	1.2853e+08	1.26184e+08	1.18007e+08	1.15967e+08	1.24798e+08	1.29846e+08	1.24308e+08	1.27046e+08	1.82348e+08	1.77792e+08	9.49794e+07	9.39194e+07	9.23235e+07	9.51515e+07	1.0519e+08	1.03467e+08	1.64407e+08	1.63514e+08	1.0337e+08	9.95872e+07
High	P05546	Heparin cofactor 2 [OS=Homo sapiens]	SERPIND1	62	24	13308.5	0.09	0.445651	0.715097	96.8	103.2	18.97	21.92	5.7599e+07	6.17577e+07	7.3103e+07	7.4552e+07	5.9187e+07	5.96887e+07	3.83539e+07	4.03813e+07	5.85393e+07	5.70297e+07	4.4977e+07	4.2642e+07	3.97672e+07	3.44216e+07	5.12221e+07	4.99609e+07	4.2026e+07	4.18314e+07	5.40353e+07	5.35159e+07	5.09315e+07	5.00072e+07	4.99111e+07	4.35117e+07	6.64702e+07	6.32695e+07	4.79372e+07	4.95006e+07	5.05625e+07	5.04815e+07	4.55318e+07	4.68717e+07	6.77526e+07	6.82931e+07	4.8541e+07	4.84147e+07
High	P02746	Complement C1q subcomponent subunit B [OS=Homo sapiens]	C1QB	44	8	3659.6	0.09	0.0594239	0.241913	97	103	16.09	14.08	1.38194e+07	1.37226e+07	1.5698e+07	1.58217e+07	1.43522e+07	1.34921e+07	1.50416e+07	1.46037e+07	1.56415e+07	1.5465e+07	1.36685e+07	1.39881e+07	1.57368e+07	1.58008e+07	1.35862e+07	1.3169e+07	1.48961e+07	1.46891e+07	1.02966e+07	1.01088e+07	1.65201e+07	1.72717e+07	1.8488e+07	1.84695e+07	2.04939e+07	2.0881e+07	1.41053e+07	1.50689e+07	1.60354e+07	1.56606e+07	1.26717e+07	1.28798e+07	1.51557e+07	1.53856e+07	1.39836e+07	1.43307e+07
High	P15169	Carboxypeptidase N catalytic chain [OS=Homo sapiens]	CPN1	50	14	2169.53	0.09	0.818677	0.939231	97	103	31.26	26.17	3.5666e+06	3.55174e+06	7.17741e+06	5.03675e+06	5.33533e+06	4.5039e+06	1.45281e+06	3.9869e+06	3.79597e+06	4.46264e+06	3.04267e+06	4.82437e+06	1.64832e+06	2.02351e+06	3.5666e+06	3.64043e+06	2.68723e+06	4.46859e+06	2.9381e+06	6.23262e+06	2.37319e+06	4.42176e+06	5.8452e+06	3.78695e+06	5.54527e+06	5.63759e+06	2.92594e+06	2.84822e+06	3.9892e+06	5.2371e+06	3.35721e+06	3.31924e+06	2.44223e+06	2.72704e+06	1.74907e+06	1.28673e+06
High	P49908	Selenoprotein P [OS=Homo sapiens]	SELENOP	15	5	690.13	0.09	0.123696	0.366509	96.7	103.3	14.41	19.9	2.45816e+06	2.35453e+06	1.91762e+06	1.84858e+06	2.13433e+06	2.26569e+06	2.15125e+06	1.97408e+06	1.64065e+06	1.94351e+06	2.16689e+06	2.10997e+06	2.17848e+06	1.93169e+06	2.64943e+06	2.50111e+06	2.26938e+06	2.34718e+06	1.91703e+06	1.86663e+06	2.36518e+06	2.44477e+06	1.69682e+06	1.66673e+06	2.32546e+06	2.2808e+06	1.86825e+06	1.87977e+06	2.01846e+06	1.8893e+06	2.01762e+06	2.12167e+06	1.95568e+06	2.04419e+06	1.05564e+06	1.38313e+06
High	P01344	Insulin-like growth factor 2 [OS=Homo sapiens]	IGF2	14	2	666.51	0.09	0.809155	0.930013	96.8	103.2	26.91	37.51	291997	279513	330464	379211	316462	341508	460976	301136	278273	278361	326699	339983	230968	210942	221959	427616	239160	275536	356634	368694	202073	205945	392486	430589	266705	283489	228859	230887	236088	262303	655730	242072	215008	253979	327603	272385
High	P49747	Cartilage oligomeric matrix protein [OS=Homo sapiens]	COMP	8	3	60.43	0.09	0.826789	0.939231	97	103	24.71	21.37	1.00301e+07	1.00762e+07	1.6076e+07	1.77255e+07	5.64134e+06	5.38472e+06	2.65132e+07	2.61881e+07	1.29313e+07	1.18134e+07	2.09852e+07	1.79091e+07	1.78418e+07	1.80714e+07	1.67927e+07	1.70358e+07	1.4403e+07	1.3743e+07	1.18897e+07	1.1458e+07	1.63488e+07	1.54718e+07	1.06416e+07	9.95459e+06	1.29085e+07	1.33753e+07	1.90049e+07	1.8014e+07	1.48726e+07	1.41694e+07	1.41088e+07	1.44503e+07	1.94881e+07	1.92623e+07	1.85888e+07	1.63781e+07
High	P62328	Thymosin beta-4 [OS=Homo sapiens]	TMSB4X	43	2	1.84	0.09	0.617844	0.806611	96.8	103.2	136.22	220.39	337723	346619	106689	90594.3		55083.7	16826.7	19788.9	93822.3	22063.8	54627.6			188383	331614	320107	65212.2	63549.3	44058.1	9806.5	147023	146668	154567	164945	58349.4		50564.6		1.52927e+06	1.52885e+06	129180	165825	105070	115134	154233	124676
High	P02790	Hemopexin [OS=Homo sapiens]	HPX	71	27	27785.8	0.08	0.00422644	0.0416701	97.2	102.8	7.34	8.56	1.07641e+09	1.04576e+09	1.11156e+09	1.13331e+09	1.08782e+09	1.07295e+09	1.06128e+09	1.04346e+09	1.15956e+09	1.17418e+09	1.03324e+09	9.97868e+08	1.05061e+09	1.05447e+09	1.11003e+09	1.04833e+09	1.11485e+09	1.13146e+09	1.11648e+09	1.08644e+09	1.14718e+09	1.18896e+09	1.18907e+09	1.14294e+09	1.2034e+09	1.21791e+09	1.10979e+09	1.09105e+09	1.03218e+09	1.0085e+09	1.08552e+09	1.07421e+09	1.08063e+09	1.06531e+09	1.08632e+09	1.10011e+09
High	O75636	Ficolin-3 [OS=Homo sapiens]	FCN3	59	11	3405.67	0.08	0.0792227	0.282427	97.2	102.8	26.52	30.82	1.17231e+07	1.0234e+07	7.79623e+06	6.96035e+06	4.80662e+06	3.79745e+06	7.01228e+06	7.72278e+06	8.14045e+06	8.08451e+06	5.30397e+06	5.67452e+06	5.21587e+06	5.29808e+06	7.57559e+06	7.95138e+06	7.32533e+06	8.95745e+06	7.55211e+06	7.37145e+06	4.71184e+06	5.08153e+06	7.51267e+06	7.27984e+06	8.14946e+06	7.28452e+06	4.24081e+06	3.66524e+06	4.19589e+06	4.55143e+06	6.25007e+06	5.52306e+06	7.26883e+06	7.90535e+06	7.55478e+06	7.09979e+06
High	P02745	Complement C1q subcomponent subunit A [OS=Homo sapiens]	C1QA	40	6	2420.86	0.08	0.203323	0.464843	97.2	102.8	30.83	23.66	5.48457e+06	4.34261e+06	8.44545e+06	9.03164e+06	3.64456e+06	4.84962e+06	7.99404e+06	5.49672e+06	4.04794e+06	5.74235e+06	4.83217e+06	6.82105e+06	5.22363e+06	5.67891e+06	4.70845e+06	3.15041e+06	3.39794e+06	3.28574e+06	2.53233e+06	2.99737e+06	7.21179e+06	8.07947e+06	9.26921e+06	6.99126e+06	6.15232e+06	1.00227e+07	5.72883e+06	6.43036e+06	8.4931e+06	6.01382e+06	7.41825e+06	6.84879e+06	8.67099e+06	8.71191e+06	4.72025e+06	6.58002e+06
High	A0A087WW87	Immunoglobulin kappa variable 2-40 [OS=Homo sapiens]	IGKV2-40	22	1	890.7	0.08	0.0680821	0.259633	97.3	102.7	235.84	71.42			333948	272813			1.11254e+06	1.06411e+06						316971		253142			875149	748471		366033	772477	866025		313293	411907	333412			424090	67360.3	1.36487e+07	1.38224e+07	685237	883571
High	P0DOX7	Immunoglobulin kappa light chain [OS=Homo sapiens]		65	4	22219.6	0.07	0.826326	0.939231	97.4	102.6	21.19	16.56	1.05933e+09	1.02978e+09	1.51944e+09	1.53455e+09	7.01709e+08	6.82432e+08	1.77195e+09	1.8076e+09	1.19406e+09	1.20382e+09	1.33583e+09	1.33572e+09	1.3559e+09	1.36034e+09	1.13887e+09	1.09236e+09	1.15803e+09	1.1586e+09	9.9888e+08	9.89404e+08	1.21954e+09	1.22799e+09	8.3465e+08	8.38249e+08	1.39764e+09	1.40249e+09	1.49907e+09	1.4935e+09	1.60968e+09	1.63217e+09	9.85422e+08	9.92449e+08	1.54704e+09	1.49342e+09	1.1513e+09	1.1643e+09
High	P00736	Complement C1r subcomponent [OS=Homo sapiens]	C1R	50	24	9067.1	0.07	0.30149	0.576485	97.7	102.3	17.9	14.55	1.86816e+07	1.88267e+07	2.22826e+07	2.29024e+07	1.95345e+07	1.78341e+07	1.92624e+07	1.83573e+07	2.08844e+07	2.04507e+07	1.97893e+07	1.93687e+07	2.15551e+07	2.0499e+07	2.00234e+07	2.03135e+07	1.97891e+07	2.04969e+07	1.60426e+07	1.55137e+07	2.19702e+07	2.27566e+07	2.70716e+07	2.67054e+07	3.21434e+07	3.22206e+07	2.1321e+07	2.08662e+07	1.8837e+07	1.86243e+07	1.59437e+07	1.66473e+07	2.93206e+07	2.9742e+07	1.83454e+07	1.89157e+07
High	P29622	Kallistatin [OS=Homo sapiens]	SERPINA4	45	15	5505.41	0.07	0.0111584	0.0797995	97.6	102.4	16.76	17.57	1.29326e+07	1.26586e+07	1.27451e+07	1.2435e+07	1.74954e+07	1.77368e+07	1.03791e+07	1.03132e+07	1.2861e+07	1.28898e+07	1.11508e+07	1.12054e+07	9.48089e+06	9.67389e+06	1.08651e+07	1.15441e+07	1.1789e+07	1.1924e+07	1.24669e+07	1.29838e+07	9.99556e+06	1.03363e+07	1.35886e+07	1.35315e+07	1.23914e+07	1.23683e+07	1.03783e+07	8.90887e+06	9.90218e+06	9.14388e+06	1.10715e+07	1.10302e+07	1.06431e+07	1.07962e+07	9.93717e+06	1.02681e+07
High	P07996	Thrombospondin-1 [OS=Homo sapiens]	THBS1	34	29	2312.32	0.07	0.222095	0.486605	97.6	102.4	25.7	23.21	9.87744e+06	8.78082e+06	1.00744e+07	9.30389e+06	1.00546e+07	1.0115e+07	1.30201e+07	1.30927e+07	8.54669e+06	9.09975e+06	1.14257e+07	1.08796e+07	1.08665e+07	1.20416e+07	9.99493e+06	9.38397e+06	5.87364e+06	5.77623e+06	6.59863e+06	6.62141e+06	9.49009e+06	1.06833e+07	8.3584e+06	8.13718e+06	1.18939e+07	9.49561e+06	1.18964e+07	1.18962e+07	1.65116e+07	1.52803e+07	6.59593e+06	6.36886e+06	1.29222e+07	1.17332e+07	6.77991e+06	6.31459e+06
High	P01023	Alpha-2-macroglobulin [OS=Homo sapiens]	A2M	74	75	94587.1	0.06	0.33683	0.612506	97.8	102.2	25.04	34.82	1.93653e+09	1.93707e+09	2.41556e+09	2.41705e+09	3.25677e+09	3.23755e+09	2.28134e+09	2.28132e+09	2.29952e+09	2.33611e+09	2.32842e+09	2.33638e+09	2.84166e+09	2.85182e+09	1.97601e+09	1.94191e+09	1.2656e+09	1.25997e+09	2.84074e+09	2.84884e+09	2.52966e+09	2.53806e+09	2.75028e+09	2.78574e+09	2.17765e+09	2.15336e+09	1.8196e+09	1.81332e+09	2.01924e+09	2.01084e+09	2.90572e+09	2.9283e+09	1.94279e+09	1.93536e+09	3.0005e+09	2.99077e+09
High	P02747	Complement C1q subcomponent subunit C [OS=Homo sapiens]	C1QC	49	7	2392.76	0.06	0.110545	0.351703	98	102	15.99	15.04	1.42929e+07	1.44773e+07	1.77206e+07	1.78022e+07	1.22867e+07	1.32261e+07	1.69249e+07	1.62031e+07	1.50806e+07	1.57837e+07	1.45772e+07	1.45802e+07	1.59446e+07	1.63153e+07	1.39102e+07	1.29094e+07	1.36319e+07	1.46134e+07	1.00415e+07	1.04881e+07	1.6565e+07	1.69618e+07	1.78207e+07	1.72831e+07	1.91854e+07	1.97562e+07	1.49299e+07	1.47988e+07	1.69377e+07	1.7094e+07	1.25633e+07	1.32918e+07	1.60459e+07	1.73939e+07	1.5935e+07	1.54292e+07
High	P27918	Properdin [OS=Homo sapiens]	CFP	26	9	1442.5	0.06	0.110959	0.351703	97.8	102.2	26.34	28.02	2.03853e+06	2.06264e+06	2.62045e+06	2.57059e+06	1.7942e+06	1.68531e+06	1.52027e+06	1.59114e+06	2.10501e+06	1.55671e+06	2.15551e+06	2.31227e+06	1.79264e+06	1.80661e+06	2.25108e+06	2.39255e+06	1.2594e+06	1.22589e+06	1.37419e+06	1.14703e+06	1.97695e+06	2.05974e+06	2.36216e+06	2.50975e+06	1.3123e+06	1.72807e+06	2.02132e+06	2.10229e+06	1.40514e+06	1.47753e+06	1.52836e+06	1.31216e+06	2.15513e+06	1.87784e+06	2.1706e+06	2.17354e+06
High	P23083	Immunoglobulin heavy variable 1-2 [OS=Homo sapiens]	IGHV1-2	51	4	1057.11	0.06	0.915267	0.962491	97.9	102.1	31.77	32.03	8.29259e+06	8.83852e+06	5.70146e+06	5.67012e+06	2.77839e+06	2.72026e+06	1.03094e+07	9.88825e+06	5.62723e+06	4.91304e+06	1.04123e+07	1.01865e+07	5.3277e+06	5.05694e+06	5.58352e+06	5.24368e+06	8.55631e+06	8.51999e+06	4.30434e+06	4.29858e+06	8.10935e+06	8.16955e+06	5.91013e+06	5.99172e+06	7.10596e+06	6.85017e+06	8.3883e+06	7.89358e+06	1.11967e+07	1.11774e+07	6.37575e+06	5.77788e+06	6.04023e+06	6.35562e+06	9.61518e+06	9.18155e+06
High	P06396	Gelsolin [OS=Homo sapiens]	GSN	67	35	19827.8	0.05	0.24607	0.514946	98.2	101.8	14.19	14.86	7.25038e+07	7.23628e+07	4.56915e+07	4.69627e+07	8.99137e+07	8.83103e+07	8.72245e+07	8.34144e+07	8.53245e+07	8.71162e+07	8.38113e+07	8.15111e+07	6.38989e+07	6.29507e+07	7.9303e+07	7.81422e+07	7.66757e+07	8.02045e+07	7.18194e+07	7.04642e+07	8.12963e+07	8.65856e+07	8.0536e+07	7.9824e+07	8.29588e+07	7.97292e+07	7.6525e+07	7.76553e+07	7.23074e+07	7.22593e+07	8.12017e+07	8.29886e+07	7.73004e+07	7.91079e+07	7.23461e+07	6.99871e+07
High	P01714	Immunoglobulin lambda variable 3-19 [OS=Homo sapiens]	IGLV3-19	44	3	1089.94	0.05	0.362373	0.640496	98.4	101.6	37.98	34	2.74636e+06	2.64345e+06	5.42993e+06	5.3286e+06	908310	887286	4.92811e+06	5.14867e+06	5.53213e+06	5.24872e+06	1.94215e+06	1.7763e+06	4.61856e+06	4.31791e+06	4.30983e+06	4.27581e+06	5.89118e+06	5.68532e+06	3.46472e+06	3.54889e+06	3.98639e+06	3.94144e+06	6.30871e+06	6.92972e+06	4.51295e+06	4.60629e+06	3.87728e+06	4.05602e+06	6.60462e+06	6.01079e+06	2.79537e+06	3.19613e+06	4.9083e+06	4.8946e+06	4.48999e+06	4.64904e+06
High	P60709	Actin, cytoplasmic 1 [OS=Homo sapiens]	ACTB	38	5	312.41	0.05	0.97988	0.991299	98.1	101.9	58.29	63.36	974528	956660	468347	390176	409110	376771	564373	682857	738087	1.18815e+06	913240	513130	801014	817094	1.51565e+06	1.29565e+06	787648	364263	236709	274810	828145	668550	1.02143e+06	767343	635118	657036	702667	218163	2.57212e+06	2.2387e+06	481747	350262	502459	267668	839507	830151
High	P09486	SPARC [OS=Homo sapiens]	SPARC	15	2	11.74	0.05	0.455634	0.720564	98.3	101.7	35.24	33.54		60926.4		62535.4	72053	68367.6	60574.6	33396.7	38274.3	34683.8	96827.5	72012.4	147236	130563	160912	126501	23784.2	24798.9	49132.3	53874.3	54792.4			64160.2		170774	135751	119515	77893.4	91349.4			97647	122976	54322.9	69567.2
Medium	Q5T4S7	E3 ubiquitin-protein ligase UBR4 [OS=Homo sapiens]	UBR4	0	2	3.38	0.05	0.85461	0.9494	98.4	101.6	26.1	30.58	803452	548114	1.34271e+06	1.38572e+06	450967	502435	1.03061e+06	1.01842e+06	793825	770989	1.12719e+06	1.06142e+06	1.18433e+06	1.28378e+06	645887	946703	699400	1.11638e+06	629431	601144	654856	648181	1.05226e+06	1.0223e+06	1.28211e+06	1.25095e+06	1.35792e+06	1.29669e+06	957703	1.02699e+06	891665	875818	1.40563e+06	1.34812e+06	757676	818980
High	P43652	Afamin [OS=Homo sapiens]	AFM	65	36	10642.3	0.04	0.0540296	0.227284	98.6	101.4	21.85	20.65	3.77475e+07	3.65151e+07	5.99942e+07	6.038e+07	4.83813e+07	4.90945e+07	3.25e+07	3.46887e+07	5.29798e+07	5.44825e+07	4.70777e+07	4.73661e+07	4.46079e+07	4.55501e+07	5.09206e+07	4.94083e+07	5.8095e+07	5.6213e+07	5.49989e+07	5.49189e+07	4.04872e+07	4.06505e+07	3.8253e+07	3.85512e+07	4.44154e+07	4.57817e+07	3.66997e+07	3.44187e+07	3.60155e+07	3.78119e+07	4.37296e+07	4.25592e+07	4.04128e+07	4.08182e+07	2.35649e+07	2.35041e+07
High	P02750	Leucine-rich alpha-2-glycoprotein [OS=Homo sapiens]	LRG1	52	14	7688.89	0.04	0.20496	0.466113	98.7	101.3	36.08	43.28	1.13911e+07	1.15324e+07	2.47578e+07	2.41335e+07	1.77584e+07	1.68042e+07	2.30985e+07	2.0245e+07	1.47892e+07	1.44139e+07	1.24546e+07	1.23619e+07	1.24489e+07	1.20545e+07	1.33756e+07	1.34993e+07	1.58564e+07	1.64311e+07	2.03268e+07	1.99057e+07	2.3609e+07	2.38791e+07	2.83573e+07	2.79975e+07	4.95341e+07	4.58291e+07	1.31636e+07	1.35082e+07	1.35274e+07	1.531e+07	2.98325e+07	2.94275e+07	2.69195e+07	3.01937e+07	2.08067e+07	1.9828e+07
High	P07360	Complement component C8 gamma chain [OS=Homo sapiens]	C8G	56	8	4016.38	0.04	0.555169	0.769916	98.7	101.3	20.44	19.62	7.3668e+06	7.22187e+06	7.63996e+06	7.58953e+06	8.91068e+06	8.84396e+06	7.53274e+06	7.78885e+06	9.31111e+06	9.35824e+06	8.16901e+06	8.47525e+06	4.50458e+06	4.8287e+06	8.42012e+06	8.94584e+06	8.99917e+06	9.14377e+06	7.3386e+06	7.0708e+06	7.2036e+06	7.34711e+06	7.60554e+06	8.33185e+06	7.84737e+06	7.76263e+06	7.69521e+06	8.24478e+06	4.30697e+06	4.18317e+06	4.8654e+06	4.61426e+06	1.0147e+07	1.00394e+07	8.39516e+06	8.11871e+06
High	A0A075B6R2	Immunoglobulin heavy variable 4-4 [OS=Homo sapiens]	IGHV4-4	32	1	1640.47	0.04	0.414862	0.687082	98.7	101.3	68.22	56.99	209797	184980	490258	503734		144162	560338	337686	730856	512519	392859	274886	940840	911077	129628	156178	493647	481563	397437	413074		245853	313372	460824	990428	948330	191736	185443	151483		273162	447490	180994	176787	330877	452175
High	P01782	Immunoglobulin heavy variable 3-9 [OS=Homo sapiens]	IGHV3-9	54	4	1600.73	0.04	0.948473	0.97952	98.7	101.3	65.2	53.56	4.19328e+06	2.31124e+06	4.12706e+06	3.96227e+06	1.85925e+06	2.04804e+06	9.34575e+06	9.45891e+06	1.0549e+06	1.09258e+06	3.56826e+06	3.55872e+06	2.24331e+06	2.08009e+06	2.45258e+06	1.96686e+06	9.67721e+06	1.00887e+07	1.23422e+06	1.15586e+06	3.62279e+06	3.62646e+06	478517	602481	750352	806238	4.4391e+06	4.47401e+06	1.48333e+07	1.54575e+07	4.01209e+06	4.02273e+06	3.00903e+06	3.00534e+06	4.3205e+06	4.41979e+06
High	P02654	Apolipoprotein C-I [OS=Homo sapiens]	APOC1	43	6	1285.22	0.04	0.583642	0.789539	98.6	101.4	23.95	23.3	9.23348e+06	9.77154e+06	1.10584e+07	1.12115e+07	9.94802e+06	9.86325e+06	1.01292e+07	9.97535e+06	9.90403e+06	1.00245e+07	8.06142e+06	8.254e+06	1.35527e+07	1.33298e+07	1.69965e+07	1.64526e+07	1.19815e+07	1.23804e+07	1.6531e+07	1.62515e+07	1.26222e+07	1.2376e+07	8.07067e+06	8.74072e+06	1.00887e+07	1.03877e+07	1.01349e+07	9.74614e+06	1.07611e+07	1.11733e+07	8.28246e+06	8.34081e+06	1.18965e+07	1.22267e+07	1.14794e+07	1.15125e+07
High	A0A0C4DH72	Immunoglobulin kappa variable 1-6 [OS=Homo sapiens]	IGKV1-6	14	1	1107.6	0.04	0.550761	0.769353	98.6	101.4	28.34	267.25	3.6603e+06	3.59056e+06	3.97221e+06	4.23697e+06	2.10887e+06	2.02218e+06	7.33241e+06	7.59894e+06	5.05558e+06	5.11831e+06	6.01902e+06	5.99883e+06	4.03768e+06	4.175e+06	5.13259e+06	4.78413e+06	5.55635e+06	5.62835e+06	3.08716e+06	3.11807e+06	4.46889e+06	4.76519e+06	3.25669e+06	3.36945e+06	4.29776e+06	4.30444e+06	4.57636e+06	4.45449e+06	3.73843e+06	3.71046e+06	5.56593e+06	5.65136e+06	4.65284e+06	4.98902e+06	5.47816e+06	5.18202e+06
High	P01009	Alpha-1-antitrypsin [OS=Homo sapiens]	SERPINA1	75	39	40806.8	0.03	0.980302	0.991299	98.9	101.1	20.51	17	1.5755e+09	1.5689e+09	2.54031e+09	2.52801e+09	1.8975e+09	1.88613e+09	1.69414e+09	1.70779e+09	1.34177e+09	1.35194e+09	1.65893e+09	1.64091e+09	1.64281e+09	1.64834e+09	1.64443e+09	1.64577e+09	1.51331e+09	1.50383e+09	2.66528e+09	2.64545e+09	1.65513e+09	1.63314e+09	1.4892e+09	1.53178e+09	2.48315e+09	2.48948e+09	1.50855e+09	1.49733e+09	1.72981e+09	1.73204e+09	1.90217e+09	1.90972e+09	2.2351e+09	2.19892e+09	2.10653e+09	2.08166e+09
High	P19827	Inter-alpha-trypsin inhibitor heavy chain H1 [OS=Homo sapiens]	ITIH1	47	34	20798	0.03	0.788531	0.919125	98.9	101.1	10.16	9.44	2.88533e+08	2.84723e+08	2.69652e+08	2.70328e+08	2.68269e+08	2.67102e+08	2.4735e+08	2.51082e+08	2.6568e+08	2.76848e+08	2.83578e+08	2.82504e+08	3.19569e+08	3.45404e+08	3.4794e+08	3.34304e+08	2.84189e+08	2.88148e+08	2.94489e+08	2.75221e+08	2.57489e+08	2.60266e+08	2.85837e+08	2.84623e+08	2.50558e+08	2.56668e+08	2.99489e+08	3.06578e+08	2.64027e+08	2.60953e+08	2.41443e+08	2.45996e+08	2.7154e+08	2.76337e+08	2.63959e+08	2.57317e+08
High	P07357	Complement component C8 alpha chain [OS=Homo sapiens]	C8A	62	22	8456.86	0.03	0.507476	0.757014	99	101	17.25	16.29	1.79487e+07	1.77538e+07	1.40515e+07	1.43783e+07	1.90287e+07	1.86713e+07	1.48288e+07	1.48418e+07	1.80997e+07	1.80176e+07	1.8072e+07	1.80695e+07	1.31401e+07	1.39753e+07	1.66299e+07	1.5308e+07	1.82838e+07	1.76531e+07	1.31468e+07	1.39981e+07	1.59657e+07	1.57568e+07	1.57142e+07	1.56669e+07	2.09596e+07	2.07444e+07	1.52588e+07	1.56256e+07	1.11651e+07	1.10209e+07	1.36554e+07	1.32979e+07	1.79344e+07	1.87829e+07	1.65488e+07	1.57646e+07
High	P01814	Immunoglobulin heavy variable 2-70 [OS=Homo sapiens]	IGHV2-70	36	2	679.17	0.03	0.633316	0.810718	99	101	56.07	38.35	210286					180941	470558	483893	1.05433e+06	255324	256715		318119	1.02247e+06			314014	398217				307474	426550	341049	134138		327803				234074	366757			394549	468802
High	P02786	Transferrin receptor protein 1 [OS=Homo sapiens]	TFRC	7	5	54.24	0.03	0.684923	0.845765	99	101	50.88	57.35	82209.2	94522.7	131817	103155	197460	180777	52498.5	69155.9	121863	122484	132242	101397	135334	196617	53977.2	80304.6	134258	181795	74900.8	122639	241908	185008	139287	145817	135340	100882	126039	132507	224619	318201	239146	325957	165882	170072	151847	146237
High	P00747	Plasminogen [OS=Homo sapiens]	PLG	72	49	27511.8	0.02	0.720989	0.869874	99.2	100.8	17.25	14.93	1.27374e+08	1.28951e+08	2.3657e+08	2.34943e+08	1.38044e+08	1.39256e+08	1.167e+08	1.19657e+08	1.309e+08	1.31863e+08	1.58288e+08	1.61184e+08	1.46348e+08	1.44861e+08	1.31582e+08	1.28687e+08	1.34519e+08	1.35976e+08	1.9165e+08	1.9367e+08	1.42874e+08	1.42792e+08	1.48472e+08	1.51024e+08	1.78333e+08	1.78638e+08	1.31409e+08	1.32329e+08	1.53942e+08	1.56017e+08	1.37101e+08	1.33722e+08	1.53848e+08	1.55746e+08	1.27012e+08	1.25958e+08
High	Q14624	Inter-alpha-trypsin inhibitor heavy chain H4 [OS=Homo sapiens]	ITIH4	63	46	24039.1	0.02	0.892095	0.960487	99.3	100.7	18.55	13.52	1.36779e+08	1.25828e+08	2.24493e+08	2.13611e+08	1.41028e+08	1.46097e+08	1.56148e+08	1.56028e+08	1.30889e+08	1.31475e+08	1.3605e+08	1.35489e+08	1.47512e+08	1.4085e+08	1.0997e+08	1.11766e+08	1.29544e+08	1.32621e+08	1.6123e+08	1.66208e+08	1.63769e+08	1.66004e+08	1.80282e+08	1.83399e+08	2.26561e+08	2.2321e+08	1.43406e+08	1.50319e+08	1.27442e+08	1.25982e+08	1.43004e+08	1.55341e+08	1.76074e+08	1.72803e+08	1.39798e+08	1.48208e+08
High	Q15582	Transforming growth factor-beta-induced protein ig-h3 [OS=Homo sapiens]	TGFBI	18	8	297.26	0.02	0.84234	0.943579	99.1	100.9	32.22	30.69	635071	627924	622093	790071	764044	697898	365314	397858	391335	410439	626181	585551	598837	727647	543405	593795	694136	728344	1.38731e+06	1.33494e+06	574397	463755	434575	464835	497106	504931	541069	469331	585139	443207	603440	560273	648602	849993	483122	385575
High	P19823	Inter-alpha-trypsin inhibitor heavy chain H2 [OS=Homo sapiens]	ITIH2	53	36	20186	0.01	0.844885	0.943579	99.5	100.5	14.34	15.36	1.69777e+08	1.73841e+08	1.87272e+08	1.90964e+08	1.82991e+08	1.80321e+08	1.39702e+08	1.38834e+08	1.72355e+08	1.67577e+08	1.78193e+08	1.72249e+08	1.63124e+08	1.61998e+08	1.37638e+08	1.36982e+08	1.44914e+08	1.45788e+08	1.44729e+08	1.43589e+08	1.4425e+08	1.43047e+08	1.89763e+08	1.84609e+08	1.33974e+08	1.32617e+08	1.52777e+08	1.50645e+08	1.59268e+08	1.62545e+08	1.62025e+08	1.49613e+08	1.52996e+08	1.53141e+08	1.71838e+08	1.68681e+08
High	P0DOX3	Immunoglobulin delta heavy chain [OS=Homo sapiens]		60	4	2218.65	0.01	0.888128	0.960487	99.8	100.2	157.7	296.1	8.20054e+06	8.39906e+06	1.11119e+07	1.0991e+07	955853	815042	3.28724e+06	3.23743e+06	3.77717e+06	3.78642e+06	1.51803e+07	1.51357e+07	3.27098e+06	3.50939e+06	5.31739e+06	5.07262e+06	3.01631e+06	3.50269e+06	2.35419e+06	2.08709e+06	6.91963e+06	7.08152e+06	3.62275e+06	4.05147e+06	5.3685e+06	5.27629e+06	1.1035e+07	1.08806e+07	3.53419e+06	3.41394e+06	1.82504e+06	1.91736e+06	7.80911e+06	7.55203e+06	3.1674e+06	3.21167e+06
High	P0DP01	Immunoglobulin heavy variable 1-8 [OS=Homo sapiens]	IGHV1-8	22	1	649.82	0.01	0.516989	0.758327	99.6	100.4	183.38	74.03		40507.1				32203.1	64927.1	86453				45275.8			40530.2		221162	213026				98707.6					28125.2		128306	165924		55640.4	154680	93302.7
High	A0A075B6H7	Probable non-functional immunoglobulin kappa variable 3-7 [OS=Homo sapiens]	IGKV3-7	23	2	648.01	0.01	0.523272	0.758327	99.6	100.4	27.44	32.62	1.40124e+07	1.41353e+07	2.04937e+07	2.06753e+07	1.05555e+07	1.0359e+07	2.45022e+07	2.58143e+07	1.51288e+07	1.46432e+07	1.91677e+07	1.90884e+07	1.79835e+07	1.86491e+07	1.38258e+07	1.36101e+07	1.59923e+07	1.59688e+07	1.08746e+07	1.10579e+07	1.8299e+07	1.84571e+07	1.34023e+07	1.32512e+07	1.53497e+07	1.46239e+07	1.88202e+07	1.84561e+07	2.30405e+07	2.23914e+07	1.52597e+07	1.49125e+07	1.85955e+07	1.87789e+07	1.39927e+07	1.37871e+07
High	P33151	Cadherin-5 [OS=Homo sapiens]	CDH5	7	5	48.49	0.01	0.876871	0.960487	99.7	100.3	29.66	39.91	371767	385206	334944	447327	425468	414504	442856	456162	396688	360086	375102	394858	171610	396408	436841	449472	281634	326971	102005	204011	459042	458326	244350	544925	407758	417029	247934	412409	468923	452162	534319	541591	328110	339769	462073	474576
High	P01834	Immunoglobulin kappa constant [OS=Homo sapiens]	IGKC	97	2	24775	0	0.65877	0.826409	100.2	99.8	23.1	19.19	9.35243e+07	9.24031e+07	1.41686e+08	1.40832e+08	5.82752e+07	6.03993e+07	1.67962e+08	1.62172e+08	1.04698e+08	1.03145e+08	1.22003e+08	1.22694e+08	1.19432e+08	1.18239e+08	9.46637e+07	9.31257e+07	1.04496e+08	1.04997e+08	8.16081e+07	8.46515e+07	1.15686e+08	1.15642e+08	9.27397e+07	9.36508e+07	1.40423e+08	1.31151e+08	1.3978e+08	1.36409e+08	1.51927e+08	1.47841e+08	9.26351e+07	9.30347e+07	1.52283e+08	1.45221e+08	1.36826e+08	1.33959e+08
High	Q14520	Factor VII-activating protease [OS=Homo sapiens]	HABP2	40	13	2620.61	0	0.872916	0.960487	100	100	14.01	15.87	5.3559e+06	5.49904e+06	6.54516e+06	6.4819e+06	6.05531e+06	5.74478e+06	5.05159e+06	4.9175e+06	5.39861e+06	5.4449e+06	5.49702e+06	5.41304e+06	4.92962e+06	5.3198e+06	3.87392e+06	3.72231e+06	5.00563e+06	5.38491e+06	5.43252e+06	5.36122e+06	5.027e+06	5.44314e+06	5.69161e+06	5.68253e+06	6.49723e+06	7.06605e+06	5.45568e+06	5.21603e+06	5.87108e+06	5.69153e+06	4.61662e+06	4.47918e+06	5.8532e+06	5.9025e+06	5.48437e+06	4.94599e+06
High	P55058	Phospholipid transfer protein [OS=Homo sapiens]	PLTP	24	8	1354.94	0	0.910052	0.962491	100	100	22.19	24.5	1.0736e+06	1.60795e+06	2.02339e+06	1.5286e+06	3.84201e+06	3.50966e+06	1.84329e+06	1.67683e+06	1.52858e+06	1.56213e+06	2.65708e+06	1.93385e+06	1.66962e+06	1.54369e+06	2.09912e+06	2.18136e+06	2.41939e+06	2.80967e+06	1.4014e+06	1.58778e+06	2.21209e+06	2.59992e+06	1.94086e+06	2.23488e+06	1.92303e+06	1.93413e+06	2.01118e+06	2.05285e+06	2.34383e+06	2.86414e+06	1.90389e+06	1.91832e+06	1.50165e+06	1.68779e+06	2.67908e+06	2.07207e+06
High	A0A0C4DH29	Immunoglobulin heavy variable 1-3 [OS=Homo sapiens]	IGHV1-3	35	2	892.28	0	0.479189	0.742919	100	100	62.42	57.35	285673	375232	926708	937855	320761	268067	530345	869023	596266	607319	1.05298e+06	1.1878e+06	1.57763e+06	1.82994e+06			598619	637704	648329	673176	124653	171100	733569	589124	370060	261488	473941	518385			499177	613448	359927	300218	458512	491956
High	A0A0B4J1V2	Immunoglobulin heavy variable 2-26 [OS=Homo sapiens]	IGHV2-26	66	5	792.19	0	0.894509	0.960487	100.1	99.9	68.61	51.12	1.2573e+06	999371	638758	657200	540035	487952	1.23469e+06	739531	1.67549e+06	2.15346e+06	765434	332633	1.14286e+06	1.5972e+06	356379	316624	705444	1.25587e+06	1.18564e+06	1.16687e+06	412876	413414	1.02124e+06	1.84974e+06	550980	303807	331222	394248	2.06665e+06	2.21839e+06	967312	873700	966005	1.14237e+06	3.0101e+06	2.66344e+06
High	P26927	Hepatocyte growth factor-like protein [OS=Homo sapiens]	MST1	20	10	363.4	0	0.910934	0.962491	100.1	99.9	27.84	28.46	473104	479053	408948	372093	606294	642681	896072	823283	797105	669387	943850	937601	889719	803111	858421	820901	1.01354e+06	957139	455322	422743	722120	730174	883121	836356	826292	889550	873628	1.01774e+06	937365	846821	706012	631496	851727	1.01754e+06	987085	755876
High	P40197	Platelet glycoprotein V [OS=Homo sapiens]	GP5	5	2	164.77	0	0.398953	0.674904	100	100	45.28	51.11	376167	339523	289979	298336	330104	307940	331508	336476	347412	344573	322867	407240	239673	235461	175190	144941	101406	139564	225201	255748	310398	289343	387106	325370	124438	133547	147477	145362	280513	280717	420033	426817	161267	161373	180866	219316
High	P00734	Prothrombin [OS=Homo sapiens]	F2	67	34	21544.2	-0.01	0.1076	0.350493	100.3	99.7	15.6	16.89	8.22326e+07	7.62693e+07	1.14426e+08	1.17199e+08	9.6806e+07	9.59055e+07	7.28215e+07	7.2727e+07	9.64242e+07	9.90969e+07	8.0902e+07	8.25183e+07	9.60928e+07	9.80499e+07	9.37036e+07	9.15638e+07	8.92367e+07	9.32083e+07	1.12606e+08	1.14699e+08	1.17322e+08	1.21249e+08	1.06505e+08	1.0344e+08	9.56999e+07	9.41284e+07	7.94185e+07	7.70697e+07	1.05946e+08	1.09097e+08	9.87655e+07	9.83431e+07	1.09105e+08	1.02854e+08	9.17145e+07	9.72567e+07
High	P07358	Complement component C8 beta chain [OS=Homo sapiens]	C8B	50	23	7075.51	-0.01	0.641166	0.818956	100.2	99.8	20.08	17.1	1.36253e+07	1.59578e+07	1.10189e+07	1.21224e+07	1.96293e+07	1.48914e+07	1.18753e+07	1.2233e+07	1.43779e+07	1.35885e+07	1.43634e+07	1.42105e+07	9.88368e+06	9.65714e+06	1.00635e+07	1.09333e+07	1.34779e+07	1.33713e+07	1.05357e+07	1.15042e+07	1.34266e+07	1.48666e+07	1.30446e+07	1.32849e+07	1.46921e+07	1.55833e+07	1.36296e+07	1.56941e+07	8.17016e+06	8.98178e+06	1.36824e+07	1.11565e+07	1.64091e+07	1.56817e+07	1.38968e+07	1.37343e+07
High	P02671	Fibrinogen alpha chain [OS=Homo sapiens]	FGA	26	18	3027.61	-0.01	0.944067	0.977294	100.4	99.6	18.05	19.31	1.69138e+08	1.66575e+08	2.56043e+08	2.42196e+08	1.48077e+08	1.46402e+08	2.94891e+08	2.88126e+08	1.91168e+08	2.04701e+08	2.09804e+08	2.05354e+08	2.36143e+08	2.42516e+08	2.09286e+08	2.01161e+08	2.02351e+08	2.20047e+08	1.76259e+08	1.70304e+08	2.17025e+08	2.17419e+08	1.74921e+08	1.75406e+08	2.00593e+08	2.00172e+08	2.4685e+08	2.47013e+08	2.65198e+08	2.74261e+08	1.67787e+08	1.5428e+08	2.71162e+08	2.65997e+08	2.66202e+08	2.5571e+08
High	A0A0C4DH31	Immunoglobulin heavy variable 1-18 [OS=Homo sapiens]	IGHV1-18	37	2	1083.49	-0.01	0.75811	0.892477	100.2	99.8	26.3	19.01	2.14811e+06	2.18371e+06	2.39497e+06	2.36679e+06	1.49001e+06	1.60383e+06	3.5625e+06	3.54338e+06	2.10442e+06	2.4904e+06	3.68433e+06	3.74253e+06	3.10437e+06	3.30467e+06	1.32229e+06	2.17578e+06	3.61747e+06	3.57498e+06	2.07932e+06	2.0411e+06	1.9468e+06	3.39455e+06	3.00986e+06	3.13023e+06	3.17745e+06	3.10784e+06	3.37983e+06	3.32204e+06	5.96908e+06	6.02867e+06	2.47799e+06	2.5726e+06	2.67965e+06	2.85407e+06	2.88501e+06	3.26447e+06
High	P04433	Immunoglobulin kappa variable 3-11 [OS=Homo sapiens]	IGKV3-11	34	2	979.31	-0.01	0.449181	0.71712	100.3	99.7	29.14	29.2	1.69994e+07	1.64361e+07	2.1956e+07	2.14764e+07	9.90315e+06	1.14416e+07	3.59776e+07	3.62343e+07	1.63207e+07	1.76495e+07	1.87825e+07	1.9795e+07	1.79619e+07	1.8159e+07	1.42301e+07	1.42096e+07	1.93039e+07	1.89177e+07	1.33036e+07	1.30518e+07	2.01769e+07	2.03135e+07	1.58604e+07	1.55717e+07	1.77451e+07	1.74492e+07	2.79411e+07	2.81809e+07	3.90772e+07	3.52941e+07	1.57277e+07	1.49551e+07	1.99645e+07	1.892e+07	2.09396e+07	2.00548e+07
High	Q9UGM5	Fetuin-B [OS=Homo sapiens]	FETUB	41	11	877.4	-0.01	0.0128725	0.0892589	100.2	99.8	62.87	24.46	1.93485e+06	2.29275e+06	7.65061e+06	7.63797e+06	2.31496e+06	2.95009e+06	1.67511e+06	2.10258e+06	1.87802e+06	2.44843e+06	1.7807e+06	1.90395e+06	1.86571e+06	1.88165e+06	2.18466e+06	2.06633e+06	1.96819e+06	2.26025e+06	6.73027e+06	7.00021e+06	2.43879e+06	2.24727e+06	2.51907e+06	2.18844e+06	2.20279e+06	2.45894e+06	1.74042e+06	2.07926e+06	2.56952e+06	2.60802e+06	2.43707e+06	1.97189e+06	2.33486e+06	2.19636e+06	1.82603e+06	2.14337e+06
High	A0A0G2JMI3	Immunoglobulin heavy variable 1-69-2 [OS=Homo sapiens]	IGHV1-69-2	34	2	37.57	-0.01	0.642446	0.818956	100.4	99.6	59.88	62.48	892234	927781	938128	774005	359624	358022	1.01041e+06	1.0803e+06	452036	472767	834250	782631	734305	542968	325366	438476	266507	270718	288002	317080	252587	416158	1.25388e+06	1.22853e+06	957629	1.2047e+06	320653	364835	362214	340566	882018	711062	1.34252e+06	1.63249e+06	979897	889430
High	P10599	Thioredoxin [OS=Homo sapiens]	TXN	12	1	4.81	-0.01	0.906992	0.962491	100.4	99.6	29.71	6.84	81260.9	99935.9
Medium	A0A0B4J1V7	Probable non-functional immunoglobulin heavy variable 7-81 [OS=Homo sapiens]	IGHV7-81	9	1	1.7	-0.01	0.996843	0.996843	100.2	99.8	68.99	75.2													100032														302717	278985
High	P02768	Albumin [OS=Homo sapiens]	ALB	93	104	202774	-0.02	0.198529	0.462256	100.6	99.4	5.53	5.74	4.04408e+10	4.04648e+10	3.25173e+10	3.25315e+10	3.63353e+10	3.64899e+10	3.6698e+10	3.67667e+10	3.79054e+10	3.76973e+10	3.86628e+10	3.87251e+10	3.83565e+10	3.81838e+10	3.93484e+10	3.94421e+10	3.89749e+10	3.89361e+10	3.68313e+10	3.69e+10	3.62898e+10	3.62781e+10	3.83258e+10	3.82442e+10	3.12251e+10	3.14285e+10	3.6828e+10	3.67007e+10	3.5189e+10	3.5274e+10	3.74608e+10	3.73331e+10	3.4655e+10	3.4811e+10	3.53013e+10	3.52831e+10
High	P00450	Ceruloplasmin [OS=Homo sapiens]	CP	83	62	41021.8	-0.02	0.153279	0.415103	100.8	99.2	32.15	16.6	2.1491e+08	2.25158e+08	6.51293e+08	6.4804e+08	3.29596e+08	3.19831e+08	2.81316e+08	2.82201e+08	2.30085e+08	2.34188e+08	2.53022e+08	2.62296e+08	2.27391e+08	2.28039e+08	2.41723e+08	2.39238e+08	3.10935e+08	3.07277e+08	5.32613e+08	5.39327e+08	2.97859e+08	3.02037e+08	3.17827e+08	3.22931e+08	4.68446e+08	4.6182e+08	2.41448e+08	2.51174e+08	2.99095e+08	3.01e+08	3.41405e+08	3.48081e+08	3.29252e+08	3.22093e+08	2.7915e+08	2.78341e+08
High	P02649	Apolipoprotein E [OS=Homo sapiens]	APOE	77	25	7479.05	-0.02	0.0581628	0.23895	100.8	99.2	8.38	6.64	1.7152e+08	1.63484e+08	1.59684e+08	1.64246e+08	1.90843e+08	1.85733e+08	1.61723e+08	1.63401e+08	1.6726e+08	1.70655e+08	1.71894e+08	1.65804e+08	1.64828e+08	1.69228e+08	1.94821e+08	1.92542e+08	1.6039e+08	1.63258e+08	1.86114e+08	1.78999e+08	1.88006e+08	1.95157e+08	1.89375e+08	1.80884e+08	1.45925e+08	1.49158e+08	1.62178e+08	1.59364e+08	1.71161e+08	1.66288e+08	1.76159e+08	1.70302e+08	1.70433e+08	1.6323e+08	1.69856e+08	1.70983e+08
High	P05452	Tetranectin [OS=Homo sapiens]	CLEC3B	49	9	3573.84	-0.02	0.219957	0.484082	100.5	99.5	18.34	14.38	7.89414e+06	8.03731e+06	3.34905e+06	3.2054e+06	7.85226e+06	7.91208e+06	6.77942e+06	6.54542e+06	8.31831e+06	8.28269e+06	8.02541e+06	8.27571e+06	6.2006e+06	5.86358e+06	7.97807e+06	7.4021e+06	6.95214e+06	7.11627e+06	5.13187e+06	4.85584e+06	7.30067e+06	6.83424e+06	7.86782e+06	7.45617e+06	6.33478e+06	6.71486e+06	6.57249e+06	6.76574e+06	4.8163e+06	5.10646e+06	8.90201e+06	9.34928e+06	6.4758e+06	6.13835e+06	7.52841e+06	7.44244e+06
High	A0A0B4J2H0	Immunoglobulin heavy variable 1-69D [OS=Homo sapiens]	IGHV1-69D	39	2	1319.28	-0.02	0.915287	0.962491	100.7	99.3	37.09	32.64	6.70024e+06	6.57878e+06	8.08519e+06	7.9472e+06	4.227e+06	4.19875e+06	1.25964e+07	1.24648e+07	5.82898e+06	6.20783e+06	1.21137e+07	1.23674e+07	1.11862e+07	1.05069e+07	3.88536e+06	3.74251e+06	4.99626e+06	5.72509e+06	3.96946e+06	4.13762e+06	7.69936e+06	7.47799e+06	1.00824e+07	9.8021e+06	1.82822e+07	2.05176e+07	8.30921e+06	8.18025e+06	6.8695e+06	7.31752e+06	8.80857e+06	8.61323e+06	8.93645e+06	1.01634e+07	1.19169e+07	1.17839e+07
High	P04180	Phosphatidylcholine-sterol acyltransferase [OS=Homo sapiens]	LCAT	26	7	1099.53	-0.02	0.827111	0.939231	100.7	99.3	16.73	15.68	1.06768e+06	1.00295e+06	1.31703e+06	1.29659e+06	1.12482e+06	1.29011e+06	1.22232e+06	1.18408e+06	1.19023e+06	1.13839e+06	1.32891e+06	1.39586e+06	1.15211e+06	1.19335e+06	1.12293e+06	1.17322e+06	1.18024e+06	1.19507e+06	1.33353e+06	1.33553e+06	1.42354e+06	1.3195e+06	1.65984e+06	1.60822e+06	817916	1.05434e+06	1.15638e+06	1.18683e+06	1.30595e+06	1.2988e+06	1.3102e+06	1.27469e+06	1.29247e+06	1.20539e+06	1.05088e+06	1.07947e+06
High	P43251	Biotinidase [OS=Homo sapiens]	BTD	27	9	317.31	-0.02	0.750226	0.889836	100.6	99.4	18.92	19.24	2.24619e+06	2.55672e+06	4.03612e+06	3.64438e+06	2.61309e+06	2.77071e+06	2.23327e+06	2.07099e+06	2.53825e+06	2.71252e+06	3.06127e+06	2.39689e+06	3.529e+06	2.79899e+06	2.96504e+06	3.01551e+06	2.85339e+06	3.09622e+06	4.48996e+06	4.67439e+06	2.34494e+06	2.79093e+06	2.87921e+06	2.95913e+06	2.68965e+06	2.89308e+06	2.62664e+06	2.70984e+06	2.4974e+06	2.58727e+06	1.87573e+06	1.7799e+06	3.46071e+06	3.05883e+06	3.44941e+06	2.93228e+06
High	A0A075B6I1	Immunoglobulin lambda variable 4-60 [OS=Homo sapiens]	IGLV4-60	35	3	227.81	-0.02	0.489248	0.747495	100.6	99.4	37.05	32.58	1.51233e+06	1.51491e+06	959750	949857	1.653e+06	1.60518e+06	1.48489e+06	1.54153e+06	1.7749e+06	1.55555e+06	1.31514e+06	1.2571e+06	1.21888e+06	1.2126e+06	1.06664e+06	1.13896e+06	1.79802e+06	1.71155e+06	790519	689145	1.0467e+06	1.01891e+06	1.69795e+06	1.6016e+06	608156	604173	1.63138e+06	1.73835e+06	890485	928485	2.18615e+06	2.14226e+06	951362	980333	1.19255e+06	1.04087e+06
High	A0A0A0MS14	Immunoglobulin heavy variable 1-45 [OS=Homo sapiens]	IGHV1-45	9	1	120.06	-0.02	0.628288	0.809081	100.6	99.4	40.34	35.82	161370			199512	162528	217858	197069	323799			283138	281628	218429										289284	199335		143133	342801	247397			202308		574083	703672	401109	505992
High	P04004	Vitronectin [OS=Homo sapiens]	VTN	43	14	7572.12	-0.03	0.307309	0.580694	101.2	98.8	22.13	20.33	5.2903e+07	5.33187e+07	1.1585e+08	1.18528e+08	6.3105e+07	6.28796e+07	5.45594e+07	5.56364e+07	5.40665e+07	5.52254e+07	6.81307e+07	7.44299e+07	5.31612e+07	5.51933e+07	5.40792e+07	5.86379e+07	5.48642e+07	5.9336e+07	9.99226e+07	1.04244e+08	5.11089e+07	5.54458e+07	7.04041e+07	7.11807e+07	6.80772e+07	6.11691e+07	5.74088e+07	5.56107e+07	6.50893e+07	5.95061e+07	5.0226e+07	5.05091e+07	6.63211e+07	6.73903e+07	6.99764e+07	6.45654e+07
High	A0A0C4DH38	Immunoglobulin heavy variable 5-51 [OS=Homo sapiens]	IGHV5-51	53	3	2472.29	-0.03	0.95965	0.98622	101.2	98.8	26.18	21.24	1.03042e+07	9.87021e+06	1.28199e+07	1.24967e+07	3.78496e+06	4.11667e+06	1.33619e+07	1.28464e+07	1.27602e+07	1.2692e+07	1.49199e+07	1.50468e+07	1.36678e+07	1.32128e+07	7.98413e+06	8.308e+06	1.08597e+07	1.08198e+07	8.1114e+06	8.14269e+06	1.09429e+07	1.11992e+07	1.17718e+07	1.14984e+07	1.52874e+07	1.52411e+07	1.28949e+07	1.28167e+07	1.00216e+07	1.02432e+07	8.92358e+06	8.87039e+06	1.26218e+07	1.26017e+07	1.52662e+07	1.49607e+07
High	A0A0A0MS15	Immunoglobulin heavy variable 3-49 [OS=Homo sapiens]	IGHV3-49	53	4	1483.94	-0.03	0.408256	0.682671	101	99	28.22	32.19	4.24346e+06	3.81018e+06	7.43514e+06	7.87823e+06	2.17095e+06	2.16032e+06	6.10986e+06	5.51499e+06	3.35227e+06	3.7493e+06	6.17707e+06	5.7299e+06	4.6207e+06	4.75017e+06	4.30384e+06	4.12299e+06	7.36217e+06	7.1229e+06	5.78618e+06	5.59037e+06	7.15017e+06	6.60826e+06	4.5102e+06	4.88162e+06	5.28698e+06	5.40646e+06	7.40347e+06	6.92648e+06	6.43092e+06	6.78065e+06	5.95126e+06	5.79612e+06	6.44607e+06	7.21716e+06	4.12814e+06	3.45797e+06
High	P01766	Immunoglobulin heavy variable 3-13 [OS=Homo sapiens]	IGHV3-13	35	2	1160.22	-0.03	0.584334	0.789539	101	99	41.29	59	742140	1.22129e+06	1.04936e+06	706598	269482	305392	1.32362e+06	1.23845e+06	589955	797486	703142	662526	952703	1.09519e+06	581262	583586	954594	825376	358758	450123	761883	630497	519641	520463	973161	881864	1.3575e+06	1.20478e+06	2.36532e+06	2.33225e+06	831271	1.135e+06	1.36842e+06	1.4053e+06	698109	750510
High	A0A0B4J1U7	Immunoglobulin heavy variable 6-1 [OS=Homo sapiens]	IGHV6-1	40	4	1065.33	-0.03	0.172224	0.44675	100.9	99.1	38.55	29.91	4.78989e+06	4.98682e+06	9.77123e+06	9.49614e+06	2.54153e+06	2.58761e+06	8.90893e+06	9.04443e+06	5.17988e+06	5.64465e+06	4.6134e+06	5.10002e+06	9.43568e+06	9.44953e+06	9.73386e+06	1.02394e+07	7.52268e+06	7.34811e+06	6.5929e+06	6.63808e+06	7.48975e+06	7.80222e+06	4.61887e+06	4.89408e+06	4.87835e+06	4.52943e+06	5.05947e+06	5.15007e+06	1.2e+07	1.19645e+07	5.47069e+06	5.76142e+06	6.85039e+06	6.89507e+06	4.33695e+06	5.44414e+06
High	P69892	Hemoglobin subunit gamma-2 [OS=Homo sapiens]	HBG2	66	7	793.95	-0.03	0.175566	0.451381	101.1	98.9	59.8	19.44	1.35372e+06	1.41448e+06	1.36262e+06	1.32637e+06	1.56703e+06	1.56898e+06	1.36647e+06	1.17875e+06	2.03608e+06	1.99819e+06	1.41457e+06	1.48248e+06	998504	1.02793e+06	4.80042e+06	4.64066e+06	1.50912e+06	1.43784e+06	1.34435e+06	1.19182e+06	1.21392e+06	1.3115e+06	1.36133e+06	1.38651e+06	1.38726e+06	1.33028e+06	1.41621e+06	1.42226e+06	844939	735834	755683	935544	1.77552e+06	1.55862e+06	1.94581e+06	1.85715e+06
High	P48740	Mannan-binding lectin serine protease 1 [OS=Homo sapiens]	MASP1	20	8	508	-0.03	0.419005	0.688522	100.9	99.1	30.51	55.31	2.37838e+06	2.02034e+06	1.6644e+06	1.62103e+06	1.75133e+06	1.48093e+06	1.69694e+06	1.78948e+06	1.93516e+06	1.37313e+06	1.80515e+06	1.86065e+06	756422	1.01214e+06	1.06328e+06	1.05837e+06	1.03074e+06	1.31447e+06	1.5854e+06	1.24178e+06	1.52039e+06	1.27572e+06	2.32288e+06	2.07835e+06	1.22641e+06	1.26097e+06	554037	637265	815422	1.1409e+06	1.84343e+06	2.43867e+06	1.21035e+06	1.82839e+06	1.79241e+06	1.38222e+06
High	P03951	Coagulation factor XI [OS=Homo sapiens]	F11	24	11	291	-0.03	0.411624	0.685316	100.9	99.1	18.29	19.25	1.45071e+06	1.17469e+06	1.35259e+06	1.36919e+06	1.36851e+06	1.75671e+06	1.41137e+06	971857	1.66554e+06	1.57541e+06	1.58614e+06	1.52381e+06	1.88913e+06	1.77329e+06	1.76105e+06	1.90655e+06	1.29629e+06	1.28809e+06	1.13603e+06	1.08627e+06	1.27293e+06	1.58708e+06	1.29711e+06	1.41738e+06	2.01419e+06	1.61166e+06	970231	901912	932837	830923	1.48311e+06	1.39621e+06	1.42261e+06	1.44726e+06	1.10523e+06	1.00042e+06
High	P04114	Apolipoprotein B-100 [OS=Homo sapiens]	APOB	70	261	135841	-0.04	0.756137	0.891818	101.4	98.6	22.7	25.18	5.21322e+08	5.17316e+08	1.0205e+09	1.01774e+09	1.10008e+09	1.08072e+09	7.18987e+08	7.19597e+08	8.41072e+08	8.77655e+08	6.24609e+08	6.22941e+08	6.78083e+08	6.80004e+08	9.88279e+08	9.85813e+08	8.49109e+08	8.40047e+08	7.69408e+08	7.69843e+08	1.20323e+09	1.20081e+09	9.77974e+08	9.89609e+08	9.47024e+08	9.46165e+08	8.21204e+08	8.34315e+08	6.78231e+08	6.78215e+08	7.7757e+08	7.79902e+08	9.21427e+08	9.24563e+08	8.02079e+08	8.15267e+08
High	P02647	Apolipoprotein A-I [OS=Homo sapiens]	APOA1	84	42	29423.3	-0.04	0.935465	0.977282	101.2	98.8	16.99	14.74	1.35769e+09	1.3532e+09	2.30323e+09	2.32964e+09	1.84826e+09	1.8262e+09	1.94959e+09	1.96191e+09	2.08606e+09	2.09676e+09	2.05059e+09	2.05413e+09	2.27025e+09	2.23601e+09	2.09895e+09	2.11053e+09	2.13587e+09	2.10514e+09	2.70129e+09	2.72249e+09	2.01948e+09	2.03162e+09	1.7618e+09	1.74876e+09	2.00799e+09	1.97763e+09	1.66845e+09	1.69791e+09	1.86764e+09	1.87899e+09	1.79356e+09	1.79441e+09	1.6832e+09	1.67807e+09	1.82901e+09	1.83744e+09
High	P00739	Haptoglobin-related protein [OS=Homo sapiens]	HPR	78	11	13883.2	-0.04	0.644218	0.819559	101.5	98.5	40.4	40.92	1.42505e+07	1.37328e+07	4.40909e+07	4.47321e+07	1.92601e+07	2.07616e+07	1.04611e+07	1.03091e+07	1.9201e+07	1.87755e+07	2.00138e+07	1.97796e+07	9.35082e+06	9.43405e+06	1.64668e+07	1.57587e+07	9.24428e+06	1.03633e+07	1.32632e+07	1.30349e+07	2.22706e+07	2.27843e+07	1.65235e+07	1.81297e+07	2.11223e+07	2.05486e+07	2.84666e+07	2.76813e+07	1.1494e+07	1.14114e+07	1.35622e+07	1.34018e+07	2.7643e+07	2.90625e+07	1.79915e+07	1.89783e+07
High	A0A087WSY6	Immunoglobulin kappa variable 3D-15 [OS=Homo sapiens]	IGKV3D-15	8	1	408.9	-0.04	0.0853951	0.297804	101.3	98.7	43.97	43.7	1.02192e+06	1.16211e+06	1.59183e+06	1.49625e+06		540332	1.27271e+06	1.67747e+06	1.04555e+06	1.07589e+06	1.82711e+06	1.97541e+06	1.13872e+06	1.24447e+06	762440	686988	812066	950325	677831	735639	1.07171e+06	1.01978e+06	1.36012e+06	1.07887e+06	1.56255e+06	1.54067e+06	1.72726e+06	1.57546e+06	892621	919288	1.02435e+06	1.02368e+06	947857	885712	1.2446e+06	1.34224e+06
High	P0DTE1	Probable non-functional immunoglobulin heavy variable 3-38-3 [OS=Homo sapiens]	IGHV3-38-3	10	1	198.42	-0.04	0.378255	0.653311	101.5	98.5	58.39	41.61	284982	285335	194910	218608		100926	199315	166246		109125	152025	144918	268839	252408	215553	211572	246594	234455	88000.9	126332	216554	210908	168857	190933	166928	170938	212970	234811	1.0232e+06	941747	254994	245628	357690	377366	170596	167977
High	P11464	Pregnancy-specific beta-1-glycoprotein 1 [OS=Homo sapiens]	PSG1	29	3	40.94	-0.04	0.458533	0.723336	101.3	98.7	204.93	62.94			3.75391e+06	4.11425e+06																													51386.6
High	Q5T1B0	Axonemal dynein light chain domain-containing protein 1 [OS=Homo sapiens]	AXDND1	2	1	0	-0.04	0.786495	0.919033	101.3	98.7	14.78	11.62	1.59831e+07	1.64707e+07	1.30385e+07	1.21113e+07	1.44281e+07	1.42826e+07	1.53311e+07	1.5582e+07	1.41885e+07	1.49045e+07	1.56298e+07	1.59287e+07	1.6819e+07	1.67984e+07	1.76823e+07	1.76261e+07	1.56721e+07	1.56645e+07	1.50365e+07	1.50415e+07	1.85805e+07	1.77001e+07	1.64847e+07	1.62828e+07	1.41158e+07	1.39937e+07	1.71289e+07	1.69736e+07	1.61221e+07	1.63787e+07	1.32885e+07	1.2721e+07	1.22998e+07	1.29302e+07	1.41019e+07	1.36229e+07
High	P01860	Immunoglobulin heavy constant gamma 3 [OS=Homo sapiens]	IGHG3	56	9	26555.3	-0.05	0.887755	0.960487	101.6	98.4	46.71	60.39	1.37613e+08	1.39052e+08	1.1045e+08	1.11208e+08	5.30444e+07	5.21331e+07	8.84594e+07	8.83846e+07	9.52783e+07	9.46259e+07	1.6734e+08	1.61737e+08	2.30979e+08	2.3905e+08	8.96642e+07	8.71333e+07	1.10894e+08	1.09402e+08	3.04503e+07	2.96534e+07	4.14027e+07	4.25757e+07	1.09638e+08	1.14789e+08	7.98457e+07	7.91521e+07	9.24502e+07	9.18843e+07	1.5626e+08	1.56811e+08	8.54247e+07	8.86318e+07	9.18413e+07	9.36998e+07	8.42548e+07	8.5515e+07
High	P02765	Alpha-2-HS-glycoprotein [OS=Homo sapiens]	AHSG	51	13	13654.5	-0.05	0.0241087	0.133444	101.8	98.2	17.17	19.73	1.98673e+08	2.06867e+08	3.13932e+08	3.06509e+08	2.17849e+08	2.12916e+08	2.02326e+08	2.02297e+08	2.06396e+08	2.08839e+08	2.21005e+08	2.2301e+08	1.37944e+08	1.50296e+08	1.85975e+08	1.96837e+08	2.4956e+08	2.34343e+08	2.85365e+08	2.89111e+08	1.60795e+08	1.505e+08	1.67945e+08	1.6682e+08	1.96783e+08	2.05619e+08	2.01362e+08	2.00947e+08	2.35565e+08	2.34423e+08	2.6088e+08	2.68947e+08	2.02754e+08	2.07262e+08	2.27596e+08	2.31419e+08
High	P0DOX8	Immunoglobulin lambda-1 light chain [OS=Homo sapiens]		48	3	10472.5	-0.05	0.5885	0.790759	101.6	98.4	25.44	30.43	4.31667e+08	4.37237e+08	5.61717e+08	5.55506e+08	1.10131e+09	1.05455e+09	5.17633e+08	5.27575e+08	4.96899e+08	4.83585e+08	4.1137e+08	4.15636e+08	5.79522e+08	5.79873e+08	3.57277e+08	3.7961e+08	5.87965e+08	5.49461e+08	2.91205e+08	2.95629e+08	3.99256e+08	3.81601e+08	5.41663e+08	5.27932e+08	5.37244e+08	5.22141e+08	6.34399e+08	6.40221e+08	5.985e+08	5.84594e+08	5.03577e+08	5.09703e+08	4.60546e+08	4.52198e+08	6.49877e+08	6.67199e+08
High	A0A0C4DH33	Immunoglobulin heavy variable 1-24 [OS=Homo sapiens]	IGHV1-24	47	3	1311.29	-0.05	0.842316	0.943579	101.6	98.4	21.26	19.48	9.99527e+06	1.03796e+07	7.21501e+06	7.09254e+06	7.76428e+06	7.89616e+06	9.88154e+06	9.8837e+06	1.05586e+07	1.08049e+07	1.05242e+07	1.05319e+07	1.08404e+07	1.04087e+07	8.27834e+06	8.30833e+06	1.93221e+07	1.91561e+07	5.53576e+06	5.61099e+06	7.16068e+06	6.80392e+06	9.28789e+06	8.8415e+06	9.31403e+06	8.66426e+06	1.01198e+07	9.97805e+06	6.75776e+06	6.84059e+06	9.82558e+06	9.18204e+06	1.02478e+07	1.00758e+07	1.18772e+07	1.15518e+07
High	P01593	Immunoglobulin kappa variable 1D-33 [OS=Homo sapiens]	IGKV1D-33	34	2	784.04	-0.05	0.693623	0.850455	101.8	98.2	40.09	32.91	2.48758e+06	2.09716e+06	3.72444e+06	3.98666e+06	1.79585e+06	1.61602e+06	7.74449e+06	7.1732e+06	3.72324e+06	3.92059e+06	5.0938e+06	4.66946e+06	4.01488e+06	4.67273e+06	4.73452e+06	4.25284e+06	3.12824e+06	2.8197e+06	2.12886e+06	2.37063e+06	3.40696e+06	3.65226e+06	3.67708e+06	3.62751e+06	1.14979e+07	1.05845e+07	4.57753e+06	4.70107e+06	2.8778e+06	3.26529e+06	3.46706e+06	3.87429e+06	6.30665e+06	6.25099e+06	6.46821e+06	5.77813e+06
High	A0A0C4DH67	Immunoglobulin kappa variable 1-8 [OS=Homo sapiens]	IGKV1-8	27	1	377.43	-0.05	0.170536	0.444662	101.8	98.2	32.53	22.99	2.63454e+06	2.42158e+06	3.08001e+06	3.16812e+06	1.34484e+06	1.37109e+06	4.40562e+06	4.38078e+06	3.11134e+06	3.00415e+06	3.92758e+06	3.89462e+06	2.84875e+06	3.11706e+06	4.16787e+06	3.6607e+06	5.06727e+06	5.1207e+06	2.92356e+06	3.03632e+06	4.26944e+06	4.30145e+06	1.71772e+06	1.99874e+06	2.67741e+06	2.71249e+06	2.91582e+06	2.95184e+06	3.02935e+06	2.96202e+06	5.04825e+06	5.28341e+06	3.77033e+06	3.68206e+06	4.22458e+06	3.81198e+06
High	A0A075B6K4	Immunoglobulin lambda variable 3-10 [OS=Homo sapiens]	IGLV3-10	23	3	366.56	-0.06	0.465366	0.728219	102	98	23.64	37.87	5.22682e+06	5.13485e+06	6.29161e+06	6.10126e+06	2.30327e+06	2.21546e+06	5.22619e+06	5.57455e+06	6.49129e+06	6.37118e+06	6.77772e+06	6.75556e+06	6.96631e+06	6.86022e+06	4.49653e+06	4.55402e+06	3.99981e+06	4.18492e+06	4.77588e+06	4.76192e+06	4.00298e+06	3.93791e+06	4.77325e+06	4.63762e+06	6.17925e+06	6.42339e+06	4.23651e+06	4.14902e+06	7.41847e+06	7.10122e+06	4.95186e+06	4.80408e+06	6.41268e+06	6.37925e+06	7.57966e+06	7.73479e+06
High	Q66K66	Transmembrane protein 198 [OS=Homo sapiens]	TMEM198	3	1	276.05	-0.06	0.501001	0.752695	102.1	97.9	31.61	48.8	1.04031e+07	1.09141e+07	7.69574e+06	7.8689e+06	1.01161e+07	9.7934e+06	9.18798e+06	8.90885e+06	1.02361e+07	1.02713e+07	8.12783e+06	7.86062e+06	6.35175e+06	6.76985e+06	5.57315e+06	5.21864e+06	5.07433e+06	5.54205e+06	6.14845e+06	5.80978e+06	8.36855e+06	9.188e+06	1.18322e+07	1.26232e+07	4.88548e+06	4.74665e+06	4.88511e+06	5.07867e+06	8.12219e+06	8.26726e+06	1.31007e+07	1.31846e+07	7.66533e+06	7.78526e+06	8.28865e+06	8.48653e+06
High	P22891	Vitamin K-dependent protein Z [OS=Homo sapiens]	PROZ	10	4	3.89	-0.06	0.807785	0.930013	102	98	60.57	59.97			744660	605615	259561	204577	157028	81138.3		203082	244120	183616	70461.5	53176.2			116279	168000	86735.4	79379.1	295083	355847			440046	440258	139230	174231	64622	244046			294541	481423	334134	62713.9
Medium	A0A075B6N3	T cell receptor beta variable 24-1 [OS=Homo sapiens]	TRBV24-1	15	1	0	-0.06	0.894542	0.960487	102.2	97.8	29.17	26.48	1.06445e+07	1.06051e+07	7.0995e+06	7.09927e+06	1.31897e+07	13287778	7.90633e+06	7.61019e+06	1.13211e+07	1.12603e+07	1.08616e+07	1.10844e+07	1.29937e+07	1.34599e+07	6.54151e+06	7.36947e+06	1.1689e+07	1.18474e+07	5.67246e+06	5.55406e+06	6.24488e+06	6.05158e+06	7.65488e+06	7.75834e+06	1.25244e+07	1.24791e+07	1.25967e+07	1.19791e+07	6.26724e+06	6.41935e+06	7.84106e+06	7.88258e+06	5.9684e+06	5.97171e+06	9.76579e+06	9.44876e+06
High	P02774	Vitamin D-binding protein [OS=Homo sapiens]	GC	75	31	23002.2	-0.07	0.0509461	0.217209	102.4	97.6	23.21	11.71	2.43753e+08	2.47084e+08	4.77972e+08	4.77926e+08	2.27573e+08	2.30837e+08	2.67087e+08	2.60245e+08	2.23838e+08	2.25701e+08	2.1303e+08	2.12212e+08	2.39782e+08	2.36834e+08	2.52256e+08	2.43473e+08	2.41595e+08	2.47454e+08	3.80702e+08	3.85235e+08	2.38503e+08	2.32187e+08	2.54676e+08	2.61953e+08	2.75678e+08	2.77439e+08	2.38976e+08	2.349e+08	2.84958e+08	2.91925e+08	2.60362e+08	2.58873e+08	2.79695e+08	2.81115e+08	2.37985e+08	2.41878e+08
High	P05543	Thyroxine-binding globulin [OS=Homo sapiens]	SERPINA7	45	15	3994.2	-0.07	0.0683712	0.259633	102.3	97.7	30.24	18.82	9.50053e+06	9.73208e+06	3.01531e+07	3.0731e+07	1.4649e+07	1.46746e+07	1.21961e+07	1.20025e+07	1.0559e+07	1.03669e+07	1.07345e+07	9.98818e+06	1.17934e+07	1.1945e+07	8.97101e+06	8.75254e+06	1.19818e+07	1.20414e+07	1.70785e+07	1.70535e+07	1.24177e+07	1.18862e+07	1.3075e+07	1.29447e+07	1.17221e+07	1.20385e+07	9.96455e+06	9.93528e+06	1.28537e+07	1.17875e+07	1.14836e+07	1.17072e+07	1.21576e+07	1.2448e+07	1.51047e+07	1.48996e+07
High	P02652	Apolipoprotein A-II [OS=Homo sapiens]	APOA2	67	7	3708.18	-0.07	0.355783	0.635975	102.3	97.7	14.4	15.91	3.81099e+08	3.74225e+08	5.32871e+08	5.27606e+08	4.90745e+08	4.90058e+08	4.21956e+08	4.09431e+08	5.13018e+08	5.0976e+08	5.20696e+08	5.19448e+08	3.66283e+08	3.71748e+08	4.48152e+08	4.57847e+08	4.84555e+08	4.8565e+08	5.3399e+08	5.36283e+08	4.57415e+08	4.57296e+08	4.54129e+08	4.36959e+08	4.12461e+08	4.03615e+08	3.64046e+08	3.63494e+08	4.09864e+08	4.13133e+08	4.44928e+08	4.38025e+08	4.13929e+08	4.02674e+08	3.86375e+08	3.92558e+08
Medium	O76031	ATP-dependent clpX-like chaperone, mitochondrial [OS=Homo sapiens]	CLPX	1	1	3.34	-0.07	0.26162	0.530811	102.3	97.7	244.65	15.16								41185.2						30076
High	P00748	Coagulation factor XII [OS=Homo sapiens]	F12	51	25	7203.01	-0.08	0.193286	0.459327	102.8	97.2	32.04	26.13	1.01131e+07	1.09131e+07	3.14428e+07	3.14202e+07	1.80597e+07	1.79331e+07	1.55788e+07	1.5224e+07	1.78958e+07	1.80002e+07	1.31972e+07	1.30702e+07	1.3411e+07	1.3034e+07	1.11866e+07	1.06266e+07	1.85973e+07	1.86247e+07	2.73281e+07	2.73377e+07	1.72489e+07	1.7597e+07	1.29134e+07	1.29727e+07	1.84944e+07	1.8067e+07	1.57627e+07	1.59626e+07	1.67446e+07	1.62231e+07	7.93385e+06	7.87047e+06	1.65642e+07	1.69801e+07	1.81436e+07	1.83418e+07
High	P02775	Platelet basic protein [OS=Homo sapiens]	PPBP	44	6	3269.82	-0.08	0.0379792	0.176212	102.9	97.1	25.82	34.44	2.53515e+07	2.61812e+07	2.0266e+07	2.0889e+07	1.97158e+07	2.07849e+07	2.04965e+07	2.02639e+07	1.62977e+07	1.63282e+07	2.54573e+07	2.47221e+07	2.91214e+07	2.868e+07	1.58702e+07	1.51251e+07	5.65871e+06	5.80764e+06	1.46467e+07	1.52162e+07	2.27573e+07	2.29939e+07	2.73664e+07	2.77997e+07	1.46845e+07	1.45172e+07	2.39314e+07	2.48618e+07	2.72999e+07	2.8199e+07	2.22314e+07	2.2259e+07	2.57184e+07	2.49463e+07	1.84548e+07	1.81053e+07
High	P01764	Immunoglobulin heavy variable 3-23 [OS=Homo sapiens]	IGHV3-23	54	2	2394.06	-0.08	0.0695371	0.259633	102.6	97.4	47.99	37.04	1.39691e+06	1.36586e+06	1.04729e+06	965499	768531	638314	994662	1.09488e+06	1.16992e+06	1.21009e+06	997507	1.00252e+06	1.61069e+06	1.58364e+06	1.0158e+06	1.05989e+06	2.47004e+06	2.54653e+06	853562	829938	1.14521e+06	1.08491e+06	1.2442e+06	1.24889e+06	774987	773778	1.46839e+06	1.51639e+06	2.32183e+06	2.21663e+06	1.98966e+06	2.12355e+06	1.15301e+06	1.08074e+06	1.22887e+06	1.1759e+06
High	Q13790	Apolipoprotein F [OS=Homo sapiens]	APOF	29	5	749.2	-0.08	0.724634	0.872604	102.9	97.1	31.08	27.24	6.28229e+06	5.1077e+06	3.69327e+06	3.44133e+06	9.0032e+06	9.11125e+06	4.61833e+06	4.39893e+06	5.62652e+06	5.53637e+06	5.04191e+06	4.51319e+06	6.22039e+06	5.72788e+06	4.25344e+06	3.33935e+06	7.00658e+06	6.1662e+06	2.62951e+06	2.53926e+06	3.40594e+06	3.69262e+06	4.8179e+06	4.73216e+06	5.77314e+06	7.82919e+06	5.80412e+06	5.05714e+06	3.15815e+06	4.74625e+06	6.42998e+06	6.32157e+06	3.33756e+06	3.38509e+06	6.70872e+06	6.19964e+06
High	A0A075B6S6	Immunoglobulin kappa variable 2D-30 [OS=Homo sapiens]	IGKV2D-30	42	2	709.74	-0.08	0.0195648	0.117575	102.7	97.3	55.09	29.92	3.94147e+07	3.81619e+07	4.17932e+07	4.30806e+07	1.68567e+07	16490868	6.67793e+07	7.13074e+07	4.46223e+07	4.56028e+07	4.95389e+07	4.94171e+07	3.5754e+07	3.50428e+07	2.60862e+07	2.74114e+07	3.76097e+07	3.87987e+07	3.83443e+07	3.91441e+07	4.21579e+07	4.12553e+07	2.79858e+07	2.85437e+07	1.91059e+08	1.89517e+08	5.28745e+07	5.39099e+07	1.147e+08	1.08778e+08	3.03127e+07	3.03289e+07	7.95018e+07	7.99277e+07	5.27826e+07	5.36085e+07
High	P0DJI8	Serum amyloid A-1 protein [OS=Homo sapiens]	SAA1	46	1	517.98	-0.08	0.645597	0.819661	102.7	97.3	245	107.5	240502	411546	358317	818015			824293	749224	673675	860425			604878	884722	906382	534353	245125	372992	456174	455858	333568	431019	601276	1.85263e+06	855893	829073	412209	309643	379804	395961	427606	739864	708134	1.24192e+06	1.28452e+06	1.14918e+06
High	P13646	Keratin, type I cytoskeletal 13 [OS=Homo sapiens]	KRT13	10	2	103.5	-0.08	0.235388	0.506929	102.9	97.1	20.26	15.94	1.2631e+06	1.10217e+06	2.15772e+06	2.20501e+06	1.62224e+06	1636931	1.23688e+06	1.81979e+06	1.7787e+06	2.08041e+06	1.52129e+06	1.67522e+06	1.67903e+06	1.61969e+06	2.17014e+06	1.94081e+06	1.64785e+06	1.79516e+06	1.72279e+06	1.97185e+06	1.9977e+06	2.09109e+06	2.10554e+06	1.94173e+06	1.23378e+06	1.33043e+06	1.22639e+06	818522	1.15471e+06	1.2711e+06	1.58926e+06	1.56381e+06	1.8752e+06	1.57002e+06	1.33842e+06	1.28236e+06
High	A0A0B4J1Z2	Immunoglobulin kappa variable 1D-43 [OS=Homo sapiens]	IGKV1D-43	13	1	9.23	-0.08	0.112438	0.351858	102.7	97.3	33.12	26.39	135596	139285	267837	260582	266083	240414	169230	163872	204043	184345	225567	247662		272604	722941	708681	296186	271385	393255	344105	274946	266595	134150		256311	268733	308039	325604	249643	234775	206310	194153	239918	267268	226277	233233
High	Q13103	Secreted phosphoprotein 24 [OS=Homo sapiens]	SPP2	10	2	3.78	-0.08	0.937253	0.977294	102.9	97.1	45.92	40.21	191304	211302	311513	306176	294307	298727	96686.1	83379.8	337841	302623	239274	224744	93331.6	79698.6	90374.7	172385	163794	129019	182825	180723	229361	190012	175839	321226	218629	123555	91228.5	100121	182217	381861	229267	260036	146138	75566.3	152072	91260.4
Medium	Q9H8L6	Multimerin-2 [OS=Homo sapiens]	MMRN2	1	1	3.59	-0.08	0.836174	0.94051	102.9	97.1	17.85	40.91	74762.7	71581.2	79417.2	82445.6	66391.3	63456.2	86266.3	104179			96813.7	113062	109882	78017.3		53662	60221.8	67325.1	72977.1	73665.6	78940.8	74807.3			70724.5	52968.8	73022.6	79036.8	95724.1	101108	85527.5					87043.7
Medium	Q99784	Noelin [OS=Homo sapiens]	OLFM1	3	1	2.02	-0.08	0.595112	0.790969	102.8	97.2	22.94	17.38								35733.7											44751.5	31628.6	42458.8	53531.5					54590.9	40014.4	67250.1	53059.8	72676.6	60361.9
High	O95445	Apolipoprotein M [OS=Homo sapiens]	APOM	75	10	3338.06	-0.09	0.201509	0.462371	103.2	96.8	20.79	22.76	1.85334e+07	2.18959e+07	1.98298e+07	2.33916e+07	2.19428e+07	2.24856e+07	2.09588e+07	2.29452e+07	2.25385e+07	2.14879e+07	2.24383e+07	2.25108e+07	2.86203e+07	3.11593e+07	1.94927e+07	2.1266e+07	3.15018e+07	2.87519e+07	2.07421e+07	2.07088e+07	2.41755e+07	2.08961e+07	1.94522e+07	2.10686e+07	2.8548e+07	2.6706e+07	2.75171e+07	3.22301e+07	2.13064e+07	2.27815e+07	2.099e+07	2.68071e+07	1.86793e+07	1.87213e+07	2.70278e+07	2.27779e+07
High	P22352	Glutathione peroxidase 3 [OS=Homo sapiens]	GPX3	44	7	1008.83	-0.09	0.070841	0.262945	103	97	16.37	20.34	3.48174e+06	3.87172e+06	4.37068e+06	4.27463e+06	4.77824e+06	4.41576e+06	4.18466e+06	3.27256e+06	3.31918e+06	3.01525e+06	3.02105e+06	3.07845e+06	3.86418e+06	3.89905e+06	3.35519e+06	4.03728e+06	3.70361e+06	3.9156e+06	3.59625e+06	3.33449e+06	3.89304e+06	4.43931e+06	2.73608e+06	2.78332e+06	3.34717e+06	4.59471e+06	3.56011e+06	2.52368e+06	4.0837e+06	3.90447e+06	3.50876e+06	3.75978e+06	2.30162e+06	2.44488e+06	2.2954e+06	1.70973e+06
High	P01700	Immunoglobulin lambda variable 1-47 [OS=Homo sapiens]	IGLV1-47	50	2	956.38	-0.09	0.617569	0.806611	103.1	96.9	27.64	33.17	7.00254e+06	6.80569e+06	1.18658e+07	1.21074e+07	3.35911e+06	3.64395e+06	8.98206e+06	8.37985e+06	7.16872e+06	7.5269e+06	9.18882e+06	1.03412e+07	8.58806e+06	8.28113e+06	6.42038e+06	6.38603e+06	1.09839e+07	1.14395e+07	5.79112e+06	5.15481e+06	9.19373e+06	8.90592e+06	1.14317e+07	1.1044e+07	8.15279e+06	7.92539e+06	1.24559e+07	1.29061e+07	1.20759e+07	1.1979e+07	1.27222e+07	1.27594e+07	6.57579e+06	7.06284e+06	1.59719e+07	1.52024e+07
High	P13647	Keratin, type II cytoskeletal 5 [OS=Homo sapiens]	KRT5	13	1	132.05	-0.09	0.917909	0.962491	103.1	96.9	49.16	19.82	269571	357767	74205.5			160496	124871			102192	122131		116002	141854			126880	122359				80654.6						98553.2		78376.2					93777.6
Medium	Q9UGJ0	5'-AMP-activated protein kinase subunit gamma-2 [OS=Homo sapiens]	PRKAG2	2	1	124.22	-0.09	0.139859	0.390253	103.1	96.9	19.62	18.44	1.27706e+06	1.13471e+06	1.60963e+06	1.57392e+06	1.7096e+06	1.51342e+06	1.25002e+06	1.21423e+06	1.50016e+06	1.6518e+06	1.53414e+06	1.29413e+06	1.23861e+06	1.19054e+06	1.0274e+06	1.04524e+06	1.24486e+06	1.3107e+06	1.33798e+06	1.14077e+06	1.50888e+06	1.421e+06	1.6059e+06	1.65119e+06	1.15517e+06	1.2039e+06	913639	826883	838187	852803	1.17875e+06	1.17644e+06	1.10722e+06	1.13852e+06	1.0183e+06	1.05486e+06
High	A0A0C4DH39	Immunoglobulin heavy variable 1-58 [OS=Homo sapiens]	IGHV1-58	13	1	2.46	-0.09	0.0290093	0.14762	103.2	96.8	11.52	15.32	1.14705e+06	1.01654e+06	985146	1.1159e+06	1.01012e+06	838473	1.27641e+06	930574	1.29401e+06	1.0147e+06	1.19912e+06	1.08349e+06	1.05375e+06	927453	1.17548e+06	1.23704e+06	1.11894e+06	956384	1.48687e+06	977234	1.21377e+06	941538	912337	1.184e+06	776073	1.00185e+06	1.03051e+06	1.20596e+06	1.04064e+06	822643	1.46949e+06	1.11283e+06	968418	1.17329e+06	1.09379e+06	1.06657e+06
High	P03952	Plasma kallikrein [OS=Homo sapiens]	KLKB1	65	31	8537.78	-0.1	0.134069	0.388031	103.6	96.4	24.73	19.22	1.66967e+07	1.67813e+07	2.98617e+07	2.92761e+07	2.32698e+07	2.34544e+07	2.14525e+07	2.19241e+07	2.58275e+07	2.59452e+07	2.17743e+07	2.21291e+07	2.33285e+07	2.29823e+07	2.1412e+07	2.06107e+07	2.02602e+07	2.0855e+07	2.6315e+07	2.78157e+07	2.31342e+07	2.28656e+07	2.62345e+07	2.36585e+07	1.76301e+07	1.80779e+07	1.4139e+07	1.26807e+07	1.47423e+07	1.45993e+07	1.79261e+07	1.81037e+07	1.85693e+07	1.70102e+07	1.71929e+07	1.58822e+07
High	P01768	Immunoglobulin heavy variable 3-30 [OS=Homo sapiens]	IGHV3-30	54	2	1930.59	-0.1	0.0124834	0.0875222	103.5	96.5	21.94	20.64	3.1568e+07	3.12798e+07	5.04503e+07	4.87607e+07	2.22267e+07	2.20335e+07	4.92955e+07	4.91706e+07	3.99367e+07	4.12263e+07	4.86495e+07	4.8051e+07	6.39735e+07	6.68514e+07	4.54132e+07	4.37673e+07	4.50458e+07	4.55013e+07	4.27841e+07	4.19617e+07	4.72218e+07	4.79757e+07	3.86132e+07	3.85962e+07	4.81667e+07	4.83402e+07	5.55931e+07	5.3854e+07	7.51982e+07	7.60819e+07	4.5464e+07	4.65199e+07	4.63033e+07	4.75853e+07	4.85048e+07	4.95538e+07
High	Q6ZRK6	Coiled-coil domain-containing protein 73 [OS=Homo sapiens]	CCDC73	2	2	23.07	-0.1	0.875875	0.960487	103.4	96.6	66.85	95.15	85241.3	35105.8		121780	70711.1	65489.9	233338	217182	210253	183030	75946.6	157597	75726.6	69876.8	66458.5	52970	97681.1	104237	101427	42172.7	158761	126105	115895	213876	65624.7	118366	60787.8	366234	163136	139656	40767.6	129284	487318	440981	243179	219580
High	P0DOY2	Immunoglobulin lambda constant 2 [OS=Homo sapiens]	IGLC2	89	3	10304.3	-0.11	0.0694178	0.259633	103.7	96.3	29.87	26.75	1.10926e+08	1.09339e+08	1.73267e+08	1.77298e+08	3.6158e+08	3.27429e+08	1.53678e+08	1.55974e+08	1.37875e+08	1.31458e+08	1.06733e+08	1.07391e+08	1.73847e+08	1.78942e+08	1.30585e+08	1.24245e+08	1.55224e+08	1.5534e+08	1.03064e+08	1.01317e+08	1.13243e+08	1.14119e+08	1.58441e+08	1.57381e+08	1.28826e+08	1.26605e+08	2.43757e+08	2.11624e+08	2.0739e+08	1.97018e+08	1.65258e+08	1.52551e+08	1.59207e+08	1.51863e+08	2.29607e+08	2.22983e+08
High	P08185	Corticosteroid-binding globulin [OS=Homo sapiens]	SERPINA6	65	17	8989.15	-0.11	0.0209836	0.124854	103.8	96.2	38.81	18.24	2.39682e+07	2.59817e+07	5.55442e+07	5.60864e+07	4.02641e+07	3.77273e+07	2.26815e+07	2.3987e+07	3.076e+07	3.12294e+07	2.73517e+07	2.61903e+07	2.96224e+07	2.83006e+07	2.57048e+07	2.54554e+07	2.87391e+07	2.89053e+07	6.48096e+07	6.4499e+07	2.54656e+07	2.35939e+07	2.51929e+07	2.54168e+07	3.2661e+07	3.35496e+07	1.96029e+07	1.96215e+07	1.88945e+07	1.88213e+07	2.82879e+07	2.43292e+07	2.21819e+07	2.16404e+07	2.54151e+07	2.43727e+07
High	P0DP08	Immunoglobulin heavy variable 4-38-2 [OS=Homo sapiens]	IGHV4-38-2	39	1	1990.8	-0.11	0.53	0.760068	103.9	96.1	66.37	87.32	51488.9		83636.8	107273									80648.1	95860.7	124737	108692	198741	205585			109131	126655					200257	181182	133864	96496.3	156885	126871	192063	216404	180367	141616
High	O15535	Zinc finger and SCAN domain-containing protein 9 [OS=Homo sapiens]	ZSCAN9	3	1	52.6	-0.11	0.134069	0.388031	103.8	96.2	24.33	17.17	1.18851e+06	1.23317e+06	1.0723e+06	1.03234e+06	1.18747e+06	1.20938e+06	1.31381e+06	1.36861e+06	1.39171e+06	1.33029e+06	1.36995e+06	1.41647e+06	1.20419e+06	1.28615e+06	1.09114e+06	1.03125e+06	1.0696e+06	1.17284e+06	1.08104e+06	1.18447e+06	1.28137e+06	1.32401e+06	1.34715e+06	1.17644e+06	2.33321e+06	2.19001e+06	1.14707e+06	1.19124e+06	1.54143e+06	1.48053e+06	1.40072e+06	1.30685e+06	854144	800796	1.15785e+06	1.19477e+06
High	P62987	Ubiquitin-ribosomal protein eL40 fusion protein [OS=Homo sapiens]	UBA52	13	1	6.18	-0.11	0.335597	0.612028	103.7	96.3	44.22	41	124559	154049							77276.1	96374.9					144434	153574					167332	164222				53950.8			113659	144062		104259			182989	160221
High	P01876	Immunoglobulin heavy constant alpha 1 [OS=Homo sapiens]	IGHA1	64	13	24187.3	-0.12	0.497107	0.750418	104.3	95.7	67.25	66.82	4.05615e+08	4.11449e+08	6.46246e+08	6.44992e+08	7.87316e+08	7.91741e+08	5.30232e+08	5.27626e+08	4.18637e+08	4.19401e+08	6.96077e+08	6.99705e+08	7.49195e+08	7.39731e+08	5.03415e+08	5.06264e+08	3.4949e+08	3.47161e+08	2.53958e+08	2.52285e+08	2.5495e+08	2.43727e+08	1.06551e+09	1.08196e+09	3.16426e+08	3.16104e+08	1.19025e+09	1.20715e+09	8.01773e+08	8.02993e+08	7.00708e+08	7.09961e+08	5.26108e+08	5.27338e+08	3.43162e+08	3.3796e+08
High	P01825	Immunoglobulin heavy variable 4-59 [OS=Homo sapiens]	IGHV4-59	40	1	1971.31	-0.12	0.514347	0.758327	104.2	95.8	118.55	83.62			195469	77771.6			85667.2	64308.5	90972.2			46772	282887	86880			169339	709209		210723					93224.1	96639.5			204746	68500.5				49683.2		189924
High	Q9BXR6	Complement factor H-related protein 5 [OS=Homo sapiens]	CFHR5	13	5	403.63	-0.12	0.108889	0.350555	104.3	95.7	53.32	50.79	430482		178321	229293	333077	322968		166734						108121	320081	370597	143856	71650.4	84598.3	147101		409838		347391	316806	197821				157624	198329		225557	245297
High	A0A087WSZ0	Immunoglobulin kappa variable 1D-8 [OS=Homo sapiens]	IGKV1D-8	16	1	80.28	-0.12	0.944769	0.977294	104.2	95.8	57.98	75.67	141695	157593	134683	121818	64185.6	47522	102992	109893	43267.5	48060.3	79990.3	50286.3	107503	56859.1	151906	188807	44959.8	68948.2	164852	143010	62004.9	76717.5	39459.4		278061	204990	82635.8	51425.2	83334.8	67825.1	62735.7	40697.2	53681.1	88865.7	154966	141014
Medium	Q9P218	Collagen alpha-1(XX) chain [OS=Homo sapiens]	COL20A1	2	1	70.42	-0.12	0.82647	0.939231	104.1	95.9	40.13	43.74	1.13018e+06	1.20012e+06	2.24333e+06	2.49922e+06	3.06343e+06	2.98177e+06	1.44202e+06	1.28288e+06	2.08769e+06	2.01185e+06	1.77661e+06	1.90584e+06	2.02285e+06	1.80123e+06	1.27756e+06	1.27477e+06	2.88697e+06	2.98813e+06	1.75916e+06	1.87201e+06	2.04084e+06	1.81993e+06	1.48584e+06	1.46654e+06	1.2465e+06	1.16821e+06	1.12746e+06	1.05069e+06	623122	644849	3.08037e+06	2.77073e+06	1.08956e+06	1.15273e+06	2.08001e+06	1.94245e+06
Medium	Q5VT25	Serine/threonine-protein kinase MRCK alpha [OS=Homo sapiens]	CDC42BPA	1	2	0	-0.12	0.290174	0.566872	104.1	95.9	28.38	22.36	119082	119174	449926	455662	346824	337202	270619	259270	325443	209336	273817	276352	233449	250447	204513	180918	297507	270809	408361	391902	330064	331459	220268	236192	231281	300815	254947	289748	370882	336555	168338	92578.1	221587	213492	321776	311593
High	P08697	Alpha-2-antiplasmin [OS=Homo sapiens]	SERPINF2	64	21	9612.98	-0.13	0.0108248	0.0785111	104.6	95.4	14.26	17.29	2.98419e+07	3.09241e+07	3.95775e+07	4.187e+07	3.41881e+07	2.80887e+07	2.64884e+07	2.80628e+07	3.24218e+07	3.37872e+07	3.49398e+07	3.61672e+07	2.94032e+07	2.8042e+07	3.05349e+07	2.86756e+07	3.32988e+07	3.57057e+07	3.39081e+07	3.81041e+07	3.42387e+07	3.1005e+07	3.49924e+07	3.58068e+07	3.46482e+07	4.02165e+07	3.40307e+07	3.2574e+07	2.47762e+07	2.49506e+07	3.16999e+07	3.10694e+07	2.56336e+07	2.51047e+07	3.22267e+07	3.06395e+07
High	P19320	Vascular cell adhesion protein 1 [OS=Homo sapiens]	VCAM1	2	1	4.33	-0.13	0.973731	0.989411	104.4	95.6	46.17	33.06			44375.5	32044.8	55735	53188.4				41186.4	48488.1
Medium	Q02809	Procollagen-lysine,2-oxoglutarate 5-dioxygenase 1 [OS=Homo sapiens]	PLOD1	3	1	0	-0.13	0.963541	0.988543	104.5	95.5	45.05	50.27	3.26915e+06	3.25104e+06	2.51595e+06	2.58712e+06	3.33822e+06	3.37575e+06	3.04589e+06	3.10799e+06	3.44935e+06	3.3613e+06	4.07876e+06	4.05871e+06	1.57096e+06	1.55654e+06	1.43315e+06	1.29852e+06	1.23554e+06	1.17698e+06	1.51723e+06	1.60219e+06	2.43196e+06	2.48183e+06	3.51211e+06	3.67141e+06	1.30073e+06	1.35769e+06	1.41478e+06	1.49731e+06	2.01692e+06	1.98051e+06	3.80034e+06	3.86723e+06	1.51981e+06	1.57826e+06	1.71991e+06	1.71561e+06
High	P04264	Keratin, type II cytoskeletal 1 [OS=Homo sapiens]	KRT1	38	19	1966.03	-0.14	0.114818	0.351858	104.8	95.2	109.33	95.79	4.31209e+07	4.42931e+07	5.39284e+06	6.21919e+06	1.1454e+07	1.11816e+07	1.3384e+07	1.47181e+07	8.42989e+06	6.80883e+06	1.03775e+07	1.01447e+07	9.82721e+06	1.15045e+07	1.10301e+07	1.29527e+07	9.84672e+06	9.89955e+06	7.50922e+06	5.27618e+06	4.82447e+06	4.63693e+06	2.62839e+06	3.05333e+06	3.89596e+06	5.13258e+06	6.86311e+06	6.1676e+06	8.77096e+06	8.36529e+06	7.93689e+06	7.3129e+06	4.1762e+06	3.43703e+06	3.87134e+06	3.87263e+06
High	P01619	Immunoglobulin kappa variable 3-20 [OS=Homo sapiens]	IGKV3-20	28	2	1541.89	-0.14	0.401873	0.676219	104.8	95.2	32.58	27.82	1.22155e+07	1.28629e+07	1.41783e+07	1.51782e+07	8.05316e+06	8.70467e+06	2.35665e+07	2.76913e+07	1.21866e+07	1.03444e+07	2.0125e+07	2.18675e+07	1.81134e+07	1.72164e+07	1.23898e+07	1.06813e+07	1.68388e+07	1.43518e+07	9.34906e+06	9.50488e+06	2.02386e+07	2.27424e+07	1.02798e+07	9.52147e+06	9.59922e+06	1.13258e+07	1.89269e+07	2.22006e+07	2.09911e+07	2.00099e+07	1.4401e+07	1.54298e+07	1.14585e+07	1.35145e+07	1.11439e+07	1.25439e+07
High	P10124	Serglycin [OS=Homo sapiens]	SRGN	13	2	1.92	-0.14	0.241051	0.508706	105	95	39.58	52.33	74144.2	40935.2	35823.3	35840.5	40725.2	50204.5	32927.3	36032.4	37911.9	79209.5	109779	52830.1	87421.6	134086	56850.4	57916.9	10462.3	13712.4	23280.7	23662.9	34426.3	39718.5	48370.4	85374.1	85624.2	49477.8	95679	105374	57797.8	45701	76371.1	85241.8	58088.1	143849	68167.5	86743.2
High	P02787	Serotransferrin [OS=Homo sapiens]	TF	83	56	53004	-0.16	0.0142117	0.0954001	105.5	94.5	15.97	14.77	2.37189e+09	2.32145e+09	3.5521e+09	3.56705e+09	3.68216e+09	3.73533e+09	2.7368e+09	2.70555e+09	3.05994e+09	3.10767e+09	3.50011e+09	3.50965e+09	2.72242e+09	2.72914e+09	2.10625e+09	2.17798e+09	3.22288e+09	3.23819e+09	4.48625e+09	4.46867e+09	3.8199e+09	3.80299e+09	2.45662e+09	2.47702e+09	3.11146e+09	3.14256e+09	3.32699e+09	3.35248e+09	4.25976e+09	4.22883e+09	3.73356e+09	3.79108e+09	2.69345e+09	2.73441e+09	3.29096e+09	3.30572e+09
High	O14791	Apolipoprotein L1 [OS=Homo sapiens]	APOL1	37	13	2388.73	-0.16	0.0265099	0.140569	105.4	94.6	30.45	26.71	8.50799e+06	8.49786e+06	1.88011e+07	2.08003e+07	9.70214e+06	9.80094e+06	5.45308e+06	5.63898e+06	9.9265e+06	9.07473e+06	9.07931e+06	9.505e+06	7.32621e+06	6.92971e+06	8.8226e+06	8.6082e+06	7.39196e+06	7.04145e+06	1.33168e+07	1.40286e+07	9.09286e+06	8.89905e+06	8.67855e+06	8.31298e+06	8.51674e+06	8.81003e+06	1.02476e+07	1.06797e+07	6.72471e+06	6.69792e+06	9.07778e+06	7.92258e+06	8.35874e+06	8.79755e+06	8.94244e+06	9.38128e+06
High	P10720	Platelet factor 4 variant [OS=Homo sapiens]	PF4V1	35	2	1461.86	-0.16	0.0492499	0.211406	105.6	94.4	28.21	38.42	8.02705e+06	8.34505e+06	7.17411e+06	7.45699e+06	8.20102e+06	7.75537e+06	7.90144e+06	8.03079e+06	6.21881e+06	6.71458e+06	8.99435e+06	8.17359e+06	1.0948e+07	1.05749e+07	9.54833e+06	9.90235e+06	1.79058e+06	1.84975e+06	4.60222e+06	4.3515e+06	7.20278e+06	7.23363e+06	9.47099e+06	1.01181e+07	8.13833e+06	7.88638e+06	8.89703e+06	9.34935e+06	7.47978e+06	7.62525e+06	6.81509e+06	6.91968e+06	8.93521e+06	9.61202e+06	7.75851e+06	7.09198e+06
High	P01743	Immunoglobulin heavy variable 1-46 [OS=Homo sapiens]	IGHV1-46	44	2	1377.01	-0.16	0.833156	0.940468	105.4	94.6	43.94	111.66	664932	683497	561802	594794	390103	404728	1.10285e+06	1.12326e+06	952677	896799	1.27331e+06	1.17128e+06	1.07426e+06	1.04229e+06	836168	895913	880321	951621	806940	750177	825233	802830	1.02656e+06	1.051e+06	1.56437e+06	1.41242e+06	1.38168e+06	1.25449e+06	622207	664972	1.70056e+06	1.60752e+06	576598	637283	2.35802e+06	2.30947e+06
High	A0A075B6Q5	Immunoglobulin heavy variable 3-64 [OS=Homo sapiens]	IGHV3-64	35	3	595.21	-0.16	0.52083	0.758327	105.6	94.4	39.71	51.02	2.31213e+06	2.01284e+06	2.67099e+06	2.72846e+06	1.27675e+06	556766	2.4222e+06	2.36622e+06	2.48269e+06	2.80717e+06	2.10313e+06	2.21161e+06	4.28421e+06	4.27196e+06	1.28386e+06	1.45726e+06	2.46119e+06	2.3496e+06	1.03283e+06	832510	1.8905e+06	1.99675e+06	2.41761e+06	2.33661e+06	2.49165e+06	2.95788e+06	2.1113e+06	2.05592e+06	4.19285e+06	4.31409e+06	2.15037e+06	1.96413e+06	1.43201e+06	1.18368e+06	2.81635e+06	2.74777e+06
High	P01701	Immunoglobulin lambda variable 1-51 [OS=Homo sapiens]	IGLV1-51	38	3	420.46	-0.16	0.572947	0.780172	105.5	94.5	42.35	52.78	1.30562e+06	1.66752e+06	5.68817e+06	5.44569e+06	1.02405e+06	1.01008e+06	3.76418e+06	3.80901e+06	4.73072e+06	4.56682e+06	2.25512e+06	2.16555e+06	3.51806e+06	3.27941e+06	3.33309e+06	3.57308e+06	3.69369e+06	3.57156e+06	2.71108e+06	2.98907e+06	2.27652e+06	2.25193e+06	775053	788105	3.10546e+06	3.20605e+06	3.39425e+06	3.45815e+06	6.98299e+06	6.59528e+06	6.06242e+06	6.23787e+06	2.83712e+06	2.72729e+06	2.62308e+06	2.63398e+06
High	P01833	Polymeric immunoglobulin receptor [OS=Homo sapiens]	PIGR	19	10	193.15	-0.16	0.597927	0.790969	105.5	94.5	34.6	44.04	3.69732e+06	3.96805e+06	7.66234e+06	7.7622e+06	1.6148e+06	1.59439e+06	1.29477e+06	1.52234e+06	2.06288e+06	2.11419e+06	3.05752e+06	3.28014e+06	2.9098e+06	3.02968e+06	3.01677e+06	2.9366e+06	6.31449e+06	5.9788e+06	4.15076e+06	3.93806e+06	4.67182e+06	5.15697e+06	4.60239e+06	4.63072e+06	6.04412e+06	5.6502e+06	8.44929e+06	8.65349e+06	4.0747e+06	3.98679e+06	4.09736e+06	3.88851e+06	3.33901e+06	3.54903e+06	2.90516e+06	3.23626e+06
High	P12035	Keratin, type II cytoskeletal 3 [OS=Homo sapiens]	KRT3	7	1	33.78	-0.16	0.704027	0.854309	105.6	94.4	105.75	118.06	42872.1	37171.5				9543.17	11785.5										95453.3	87588.1	13551.5							10653.3	76842	96292
Medium	Q9HDC9	Adipocyte plasma membrane-associated protein [OS=Homo sapiens]	APMAP	2	1	0	-0.16	0.890866	0.960487	105.7	94.3	46.7	54.7	244796	231588	228123	233763	586747	604135	192646	193922	279522	334213	261514	297359	487454	511942	281152	249039	244798	231358	148041	137790	182532	134740	289305	330003	160956	160225	125233	114335	315376	303219	131579	152503	238194	252784	311806	281390
High	A0A0B4J1V6	Immunoglobulin heavy variable 3-73 [OS=Homo sapiens]	IGHV3-73	40	2	706.25	-0.17	0.0155915	0.0992837	106	94	15.51	18.89	2.91026e+07	2.77431e+07	4.07301e+07	4.1138e+07	4.37731e+07	4.505e+07	2.99883e+07	2.99234e+07	4.05564e+07	4.01023e+07	4.31707e+07	4.36579e+07	3.16256e+07	3.15693e+07	3.10659e+07	3.12662e+07	4.43425e+07	4.47082e+07	5.19762e+07	5.06894e+07	4.44852e+07	4.60656e+07	2.98398e+07	3.05675e+07	4.15037e+07	3.981e+07	4.05092e+07	3.96867e+07	4.75657e+07	4.77793e+07	5.05918e+07	5.10969e+07	3.16194e+07	3.23288e+07	4.01679e+07	3.96683e+07
High	P01706	Immunoglobulin lambda variable 2-11 [OS=Homo sapiens]	IGLV2-11	44	2	603.3	-0.17	0.190023	0.459327	106	94	21.51	38.65	2.0834e+06	2.03044e+06	2.29287e+06	2.16143e+06	1.86066e+06	1.85317e+06	2.58099e+06	2.94576e+06	1.96613e+06	2.07308e+06	3.0409e+06	2.97063e+06	2.85995e+06	2.71323e+06	2.13769e+06	2.34407e+06	2.75161e+06	2.7552e+06	1.3639e+06	1.59497e+06	2.588e+06	2.61323e+06	2.58519e+06	2.33668e+06	1.66338e+06	1.61302e+06	2.40159e+06	2.45143e+06	3.24846e+06	3.45607e+06	1.88905e+06	1.95907e+06	2.26872e+06	2.21962e+06	2.97314e+06	3.02767e+06
High	P00915	Carbonic anhydrase 1 [OS=Homo sapiens]	CA1	52	10	283.02	-0.18	0.258575	0.528029	106.2	93.8	32.38	53.77	6.37501e+06	7.07673e+06	6.20264e+06	6.84736e+06	2.41703e+06	2.4171e+06	8.53332e+06	8.41418e+06	6.16112e+06	6.06313e+06	8.38416e+06	7.98543e+06	8.03692e+06	8.13607e+06	9.43825e+06	9.53365e+06	1.17451e+07	1.17792e+07	3.59855e+06	3.73258e+06	8.31499e+06	8.18393e+06	8.8503e+06	9.34098e+06	7.25923e+06	7.58662e+06	1.0077e+07	9.98991e+06	7.75078e+06	7.84269e+06	7.66204e+06	7.88576e+06	9.83957e+06	9.52122e+06	1.72719e+07	1.60907e+07
High	P01762	Immunoglobulin heavy variable 3-11 [OS=Homo sapiens]	IGHV3-11	54	2	1564.45	-0.19	0.0854241	0.297804	106.7	93.3	57.72	49.34	242996	392138	220321	231492	214846	193363	379180	381584	1.45615e+06	1.40024e+06	280338	275366	561246	442768	218031	264424	639540	683599	149303	143667	457165	426876	326637	312859	401224	384453	609562	589695	1.07504e+06	1.03205e+06	360559	374420	289107	245895	320406	361290
High	A0A0B4J1X5	Immunoglobulin heavy variable 3-74 [OS=Homo sapiens]	IGHV3-74	54	3	1308.97	-0.19	0.0904301	0.311514	106.6	93.4	38.41	44.67	487757	310141	564268	425950	139536	153712	610274	582499	792393	721164	515550	477930	356405	508055	482915	458777	1.11751e+06	1.03132e+06	416825	395185	442546	405363	425153	432253	270119	328083	750925	763563	667910	765905	359593	401292	502139	525820	579102	638905
High	P35908	Keratin, type II cytoskeletal 2 epidermal [OS=Homo sapiens]	KRT2	33	10	888.19	-0.19	0.307622	0.580694	106.4	93.6	185.37	132.64	1.42646e+07	1.46245e+07	1.44301e+06	1.48992e+06	2.32856e+06	2.20963e+06	2.70377e+06	2.75334e+06	1.5038e+06	1.47141e+06	1.02297e+06	1.18659e+06	2.1526e+06	2.15026e+06	1.31657e+06	1.62304e+06	2.06814e+06	2.04769e+06	619937	414988	888993	936334	455872	432926	561572	628637	883883	1.187e+06	4.40431e+06	4.49021e+06	1.44986e+06	1.36956e+06	862336	1.23596e+06	612157	597388
High	A0A0B4J1V0	Immunoglobulin heavy variable 3-15 [OS=Homo sapiens]	IGHV3-15	42	3	715.12	-0.19	0.0328126	0.161756	106.7	93.3	25.54	30.28	4.43322e+06	4.60549e+06	4.44617e+06	4.58216e+06	1.97902e+06	2.02229e+06	5.89688e+06	5.81227e+06	4.25386e+06	4.19808e+06	5.64864e+06	5.70541e+06	4.39318e+06	5.06385e+06	4.42284e+06	4.4002e+06	3.94894e+06	4.31072e+06	3.55853e+06	3.15522e+06	4.38121e+06	4.68019e+06	5.44041e+06	5.18292e+06	1.48842e+06	2.84799e+06	3.53612e+06	3.57665e+06	8.61494e+06	8.3779e+06	4.29982e+06	4.72405e+06	2.08929e+06	4.32799e+06	4.77437e+06	5.07162e+06
High	A0A075B6S5	Immunoglobulin kappa variable 1-27 [OS=Homo sapiens]	IGKV1-27	38	1	641.34	-0.19	0.378941	0.653311	106.7	93.3	41.49	63.92	391485	375677	487457	515833	136157	216096	567932	498952	541649	533342	770573	728558	491267	451912	394465	422344	283285	299561	356357	447194	267930	292437	403605	390321	975240	958961	1.10453e+06	1.19074e+06	623066	614531	1.09153e+06	1.0959e+06	590216	539270	536005	484518
High	A0A0J9YX35	Immunoglobulin heavy variable 3-64D [OS=Homo sapiens]	IGHV3-64D	35	3	537.98	-0.19	0.903703	0.962491	106.6	93.4	33.56	376.35	3.68171e+06	3.75445e+06	5.38411e+06	5.63377e+06	2.22377e+06	2.2025e+06	5.9613e+06	6.02644e+06	4.46208e+06	4.68274e+06	4.69125e+06	4.16257e+06	8.36809e+06	8.58768e+06	3.41424e+06	3.40653e+06	3.58649e+06	3.50624e+06	3.53868e+06	3.54656e+06	4.26761e+06	4.35234e+06	4.51568e+06	4.62948e+06	3.73236e+06	4.00984e+06	5.04581e+06	5.26114e+06	5.6369e+06	5.57622e+06	4.13077e+06	4.08866e+06	4.45475e+06	4.29162e+06	4.49035e+06	4.23291e+06
High	P01599	Immunoglobulin kappa variable 1-17 [OS=Homo sapiens]	IGKV1-17	13	1	262.97	-0.19	0.521415	0.758327	106.6	93.4	40.51	47.43			335194	287142			451422	419480	310620	244759	337271	323453	398498	386903	367215	265778	769516	803171	234398	316057	315616	387999			409678	412913	667403	625971	325195	341668	208358	233331	524541	516915	278513	353406
High	P15814	Immunoglobulin lambda-like polypeptide 1 [OS=Homo sapiens]	IGLL1	23	3	229.14	-0.19	0.308028	0.580694	106.5	93.5	50.31	44.03	1.26811e+06	1.07597e+06	693573	693769	378621	880712	182316	276955	1.39961e+06	1.18741e+06	672944	501897	871332	817181	356395	399220	1.23808e+06	824059	487511	340571	311627	267534	478707	720290	780881	616189	700303	715253	430637	315498	293564	441987	834160	905181	819067	554308
High	P01861	Immunoglobulin heavy constant gamma 4 [OS=Homo sapiens]	IGHG4	70	9	20522.6	-0.2	0.283287	0.556867	107	93	73.29	92.57	1.24048e+08	1.29783e+08	5.95008e+07	3.65155e+07	6.23065e+07	6.98804e+07	1.19868e+08	1.23775e+08	9.50738e+07	9.51184e+07	1.37422e+08	1.32414e+08	6.49575e+07	6.59611e+07	1.1583e+08	1.26548e+08	3.38582e+07	4.26148e+07	2.00533e+07	2.41e+07	6.98359e+07	5.49717e+07	1.27947e+08	1.34912e+08	3.48942e+08	4.02736e+08	2.05497e+08	2.32995e+08	5.66715e+07	6.36454e+07	2.42578e+07	1.43379e+07	1.42883e+08	1.38476e+08	2.34054e+08	2.78028e+08
High	P0DOX2	Immunoglobulin alpha-2 heavy chain [OS=Homo sapiens]		67	13	10689.6	-0.2	0.367463	0.641353	106.9	93.1	53.4	57.61	2.91168e+08	3.00644e+08	5.26459e+08	5.30962e+08	7.82105e+08	7.97466e+08	4.69553e+08	4.66023e+08	3.64123e+08	3.73111e+08	4.8884e+08	5.0609e+08	4.8352e+08	4.97865e+08	3.17562e+08	3.35284e+08	2.91365e+08	2.92572e+08	1.91329e+08	2.08767e+08	2.41201e+08	2.40252e+08	7.32732e+08	7.26128e+08	2.42939e+08	2.44404e+08	7.75802e+08	7.59377e+08	6.41739e+08	6.29629e+08	4.8844e+08	4.7397e+08	4.16342e+08	3.97764e+08	2.7505e+08	2.77091e+08
High	P68871	Hemoglobin subunit beta [OS=Homo sapiens]	HBB	94	7	7851.39	-0.2	0.0336405	0.163286	106.8	93.2	87.1	60.36	2.19194e+08	2.2065e+08	1.16137e+08	1.14823e+08	4.70972e+07	4.82853e+07	5.98594e+07	5.9337e+07	1.80431e+08	1.81632e+08	5.75142e+07	5.80937e+07	2.06857e+08	2.06697e+08	3.90434e+08	3.6605e+08	6.65753e+07	6.77579e+07	6.76258e+07	6.38021e+07	3.96415e+08	3.975e+08	1.58592e+08	1.54906e+08	9.38147e+07	9.3706e+07	6.21279e+07	6.44302e+07	6.24585e+07	6.36209e+07	1.14133e+08	1.15847e+08	6.75294e+07	6.96e+07	4.64422e+08	4.7207e+08
High	Q13046	Pregnancy-specific beta-1-glycoprotein 7 [OS=Homo sapiens]	PSG7	20	2	33.42	-0.2	0.170436	0.444662	107	93	119.84	97.43	152498	112589	1.80326e+06	1.80398e+06	195562	124275	199648	165117	103136	109700	111863	107775	54304.2	90535.1	132510	100534	99123.5	124213	128672	123780	117510	121483			183273	130322	185401	221085	512873	492208	69996.1	108391	152091	208021	178023	194433
High	P02776	Platelet factor 4 [OS=Homo sapiens]	PF4	35	1	1919.82	-0.21	0.0370017	0.172949	107.1	92.9	27.43	39.21	3.72659e+06	3.73362e+06	4.09178e+06	4.06653e+06	3.01596e+06	3003902	3.56424e+06	3.59545e+06	2.56116e+06	2.62077e+06	3.7336e+06	3.83794e+06	4.6523e+06	4.81873e+06	4.72598e+06	4.89433e+06	848631	796987	2.05184e+06	1.9946e+06	3.48094e+06	3.49677e+06	4.09835e+06	4.18551e+06	3.81754e+06	3.93167e+06	3.92713e+06	3.83782e+06	3.82571e+06	3.7707e+06	2.99416e+06	3.12948e+06	4.43025e+06	4.47233e+06	3.41513e+06	3.57661e+06
High	A0A0B4J1V1	Immunoglobulin heavy variable 3-21 [OS=Homo sapiens]	IGHV3-21	54	2	1464.86	-0.21	0.73257	0.873048	107.3	92.7	67.79	63.43	195936	223425		55236.7			215238	183375	218527	200962	124701	195650	189511	250283			777261	757070			106135				99614.3	145384	212233	229575		129307	248473	332970		172641		203245
High	A0A075B6K5	Immunoglobulin lambda variable 3-9 [OS=Homo sapiens]	IGLV3-9	33	3	1274.56	-0.21	0.573435	0.780172	107.2	92.8	32.84	56.79	7.30581e+06	7.95475e+06	7.24799e+06	7.38119e+06	2.74135e+06	2.71696e+06	9.96971e+06	9.98762e+06	7.10852e+06	6.98818e+06	1.05395e+07	1.02866e+07	8.35166e+06	8.42496e+06	7.62547e+06	7.58481e+06	1.6689e+07	1.62774e+07	3.90439e+06	4.15515e+06	3.25369e+06	3.3408e+06	1.07665e+07	1.07186e+07	8.83326e+06	9.0142e+06	1.27258e+07	1.24399e+07	9.63081e+06	9.6112e+06	9.04651e+06	9.08421e+06	1.29883e+07	1.24296e+07	1.55335e+07	1.51951e+07
High	A0A075B6P5	Immunoglobulin kappa variable 2-28 [OS=Homo sapiens]	IGKV2-28	40	1	594.77	-0.21	0.170227	0.444662	107.2	92.8	47.85	34.59	612177	885343			431218	447323		602658			703536	411212		652582			174528	137733				539225	564188	536382	620940	1.00695e+06	549957	715142			963684	1.30305e+06		736087	733314	636817
High	A0A0B4J1U3	Immunoglobulin lambda variable 1-36 [OS=Homo sapiens]	IGLV1-36	14	1	330.73	-0.21	0.11487	0.351858	107.4	92.6	75.59	52.9	275073	281046	222920	265346			162027		152855	214874	806945	823752			123583	192724	394597	477808					318870	256764			1.16698e+06	1.11103e+06	1.52549e+06	1.65872e+06	284907	322858			272031	276931
High	A0A0A0MT89	Immunoglobulin kappa joining 1 [OS=Homo sapiens]	IGKJ1	67	1	295.07	-0.21	0.0363895	0.172645	107.4	92.6	50.17	45.5	496505	489463	999121	1.02673e+06	251956	230939	596165	612627	417377	378368	574186	541950	596417	552607	1.01934e+06	903685	706235	706949	385494	312394	490446	579589	264553	298233	1.70123e+06	1.58106e+06	471210	482609	783799	765208	412588	409764	445220	484237	323925	313210
High	P11597	Cholesteryl ester transfer protein [OS=Homo sapiens]	CETP	21	6	122.5	-0.21	0.247272	0.514946	107.3	92.7	28.94	44.44	57188.6	142507	640878	669514	480530	627854	497048	487618	333656	310525	492791	478721	337985	277659	429942	369303	494041	453754	379064	368355	396903	364568	481361	485297	611726	610469	379450	416446	457760	441209	430616	563119	364211	261869	401554	411930
High	A0A0J9YVY3	Immunoglobulin heavy variable 7-4-1 [OS=Homo sapiens]	IGHV7-4-1	47	2	629.5	-0.22	0.386016	0.658314	107.6	92.4	46.63	32.92			290094	238691					252431	210852					40815.7		403465	381007									236479	265025
High	A0A0C4DH35	Probable non-functional immunoglobulin heavy variable 3-35 [OS=Homo sapiens]	IGHV3-35	16	2	251.04	-0.22	0.184729	0.453557	107.5	92.5	44.81	36.17	1.82524e+06	1.87665e+06	4.48895e+06	4.38174e+06	973868	605141	3.83345e+06	3.70659e+06	2.80175e+06	2.44951e+06	3.62853e+06	3.68492e+06	3.94513e+06	4.08073e+06	2.60925e+06	2.83321e+06	2.97056e+06	2.91822e+06	2.03913e+06	1.83606e+06	2.58816e+06	2.76266e+06	1.84383e+06	2.10143e+06	2.27006e+06	1.91488e+06	1.05525e+07	1.1061e+07	3.50321e+06	3.43835e+06	1.96984e+06	2.28703e+06	3.18969e+06	2.69711e+06	2.82053e+06	2.95184e+06
High	A0A0C4DH25	Immunoglobulin kappa variable 3D-20 [OS=Homo sapiens]	IGKV3D-20	28	2	1570.2	-0.23	0.121352	0.36538	107.9	92.1	99.69	31.02	3.25888e+07	3.26365e+07	5.01081e+07	5.01786e+07	1.80584e+07	1.79013e+07	6.80267e+07	6.85494e+07	3.10844e+07	3.16231e+07	5.22783e+07	5.6612e+07	5.43406e+07	5.65671e+07	3.82109e+07	3.80408e+07	4.27519e+07	4.08632e+07	2.88396e+07	3.0627e+07	4.66335e+07	4.36341e+07	2.85004e+07	2.86816e+07	4.31023e+07	4.12619e+07	4.82475e+07	4.79556e+07	6.59487e+07	6.60031e+07	3.05209e+07	3.21612e+07	5.47475e+07	5.53197e+07	4.67333e+07	4.5204e+07
High	P54108	Cysteine-rich secretory protein 3 [OS=Homo sapiens]	CRISP3	18	3	257.63	-0.23	0.188377	0.457265	107.8	92.2	41.82	39.43	174720	171062	376913	304138	325151	335895	320724	278441	159499	155179	372403	395517	307392	373044	327114	248740	128217	167403	244412	248611	216900	228174	259185	250074	272606	274353	271153	272415	438064	416940	447979	440023	98085.6	107188	393748	362433
High	P04439	HLA class I histocompatibility antigen, A alpha chain [OS=Homo sapiens]	HLA-A	10	2	9.89	-0.23			107.9	92.1	49.94
High	P01037	Cystatin-SN [OS=Homo sapiens]	CST1	24	2	0	-0.23	0.0718419	0.265101	107.8	92.2	25.06	28.51	689644	608356	915035	956469	1.35479e+06	1.23907e+06	685261	716100	902997	897945	1.0715e+06	1.05235e+06	752383	807939	754083	824222	1.86371e+06	1.41651e+06	1.54078e+06	1.6342e+06	928784	977386	579104	612020	1.0456e+06	1.00824e+06	1.15245e+06	996286	1.08049e+06	1.08884e+06	1.19841e+06	1.24112e+06	753684	686498	1.01874e+06	1.01101e+06
High	P06312	Immunoglobulin kappa variable 4-1 [OS=Homo sapiens]	IGKV4-1	23	3	988.12	-0.24	0.0213697	0.124854	108.3	91.7	32.07	28.13	9.10057e+06	8.71178e+06	1.00385e+07	9.62152e+06	6.62611e+06	6.02597e+06	1.03324e+07	1.03207e+07	1.01407e+07	9.99724e+06	1.05206e+07	1.02061e+07	1.11654e+07	1.09864e+07	7.74691e+06	7.40934e+06	1.64341e+07	1.62132e+07	5.35513e+06	5.17094e+06	7.61355e+06	7.61468e+06	7.34927e+06	7.03336e+06	8.26765e+06	8.26844e+06	1.11496e+07	1.08299e+07	1.29378e+07	1.21784e+07	9.54732e+06	9.30783e+06	8.95875e+06	8.62222e+06	1.17051e+07	1.15692e+07
High	P01699	Immunoglobulin lambda variable 1-44 [OS=Homo sapiens]	IGLV1-44	38	1	702.57	-0.24	0.0643863	0.25552	108.4	91.6	42.73	54.02	331141	339569	641396	577056			272225	228147	375248	366737	435026	455719	493605	461011	221590	239465	789978	782053	420023	473726	402836	439232	459991	441245	357089	348354	698979	629137	702735	748848	554714	458857	260566	332797	710421	699408
Medium	P49913	Cathelicidin antimicrobial peptide [OS=Homo sapiens]	CAMP	5	1	1.65	-0.24	0.188414	0.457265	108.4	91.6	40.66	42.52	35199	42475.2	97346.5	88790.7	59424.7	72421.6	47627	44079.5	94176.2	103857	87002.8	91669.2		75124.1	92721.9	93985.1	35567.4	37173.8	69605.5	80180.4	103922	96807.6	120118	101456	121735	101490	59246	62830.9	67014	64217.3	109376	111594	49048	44530.9	74236.6	88989.8
High	A0M8Q6	Immunoglobulin lambda constant 7 [OS=Homo sapiens]	IGLC7	56	2	6873.7	-0.25	0.633414	0.810718	108.7	91.3	62.29	80.5	31603.5	55344.6	98426.4	128337	73579.9	133799	464011	480721	260107	263042	277818	242482	395141	405156	301506	285799	237101	265250	662409	646824	545323	543900	422312	476386	304698	277940	105553	98985.3	350257	352319	202165	189736	677069	666713	934409	937365
High	P13645	Keratin, type I cytoskeletal 10 [OS=Homo sapiens]	KRT10	54	20	2333	-0.25	0.134837	0.388031	108.7	91.3	159.75	94.88	5.72933e+07	5.76113e+07	6.82947e+06	6.89375e+06	1.18541e+07	1.2543e+07	1.2217e+07	1.10655e+07	5.36739e+06	5.32726e+06	5.21479e+06	4.54898e+06	8.12134e+06	7.83426e+06	7.34464e+06	7.35535e+06	8.81098e+06	8.31823e+06	3.11488e+06	2.88867e+06	4.03744e+06	4.60008e+06	2.59426e+06	3.53421e+06	4.08564e+06	3.78048e+06	4.81261e+06	5.03203e+06	1.23214e+07	1.24818e+07	6.23569e+06	6.74395e+06	4.25896e+06	4.17345e+06	2.87055e+06	3.6032e+06
High	A0A075B6I9	Immunoglobulin lambda variable 7-46 [OS=Homo sapiens]	IGLV7-46	21	1	687.35	-0.25	0.167322	0.443615	108.6	91.4	39.46	34.57	2.04611e+06	1.86691e+06	3.0664e+06	2.98003e+06	776988	156019	4.00119e+06	4.06057e+06	3.8411e+06	3.81417e+06	1.36836e+06	1.80848e+06	4.53045e+06	4.71423e+06	2.001e+06	1.81218e+06	4.46511e+06	4.52934e+06	3.08572e+06	2.59394e+06	3.1704e+06	3.50698e+06	2.97313e+06	3.28702e+06	2.35424e+06	2.3268e+06	5.84376e+06	5.53506e+06	4.60178e+06	4.59098e+06	3.81609e+06	3.72027e+06	2.2964e+06	2.29025e+06	4.82986e+06	5.03044e+06
High	A0A075B6R9	Probable non-functional immunoglobulin kappa variable 2D-24 [OS=Homo sapiens]	IGKV2D-24	33	2	357.42	-0.25	0.278688	0.554739	108.5	91.5	49.7	50.61	2.71175e+06	2.60994e+06	8.95007e+06	9.2575e+06	2.08359e+06	2.23528e+06	7.43441e+06	7.44921e+06	4.59975e+06	4.58251e+06	5.82575e+06	5.54374e+06	3.40759e+06	3.64929e+06	3.9223e+06	4.04544e+06	2.04801e+07	2.00321e+07	5.42472e+06	5.8164e+06	4.92366e+06	4.0224e+06	2.91161e+06	2.91819e+06	3.51768e+06	3.62559e+06	7.46546e+06	8.2303e+06	4.13017e+06	4.29906e+06	5.61337e+06	5.60059e+06	8.19932e+06	7.90973e+06	8.59064e+06	8.43499e+06
High	P35858	Insulin-like growth factor-binding protein complex acid labile subunit [OS=Homo sapiens]	IGFALS	40	19	4783.36	-0.26	0.00349654	0.0361692	108.8	91.2	22.19	34.03	8.4069e+06	8.64252e+06	1.03759e+07	1.05844e+07	8.91016e+06	8.83761e+06	5.74085e+06	5.67438e+06	9.14357e+06	8.37889e+06	9.0697e+06	9.6498e+06	7.40247e+06	7.36594e+06	6.56148e+06	6.21967e+06	6.78431e+06	6.81924e+06	9.86197e+06	9.54998e+06	5.89645e+06	6.48104e+06	8.95116e+06	8.75596e+06	6.38808e+06	7.50944e+06	5.9761e+06	6.2086e+06	4.81408e+06	4.80264e+06	8.09366e+06	7.76111e+06	4.64628e+06	3.90508e+06	9.09552e+06	8.81733e+06
High	P27169	Serum paraoxonase/arylesterase 1 [OS=Homo sapiens]	PON1	72	14	8113.64	-0.27	0.0401423	0.182229	109.4	90.6	21.72	28.46	3.61246e+07	3.59519e+07	4.30405e+07	4.12132e+07	2.6117e+07	2.48869e+07	4.03988e+07	4.00231e+07	4.58134e+07	4.52403e+07	3.79417e+07	4.07353e+07	2.56206e+07	2.64226e+07	5.46504e+07	5.66389e+07	4.80874e+07	4.67738e+07	4.14017e+07	4.09496e+07	3.09996e+07	3.06099e+07	4.535e+07	4.5213e+07	4.48786e+07	4.39313e+07	2.31672e+07	2.3203e+07	4.319e+07	4.56559e+07	2.43384e+07	2.48918e+07	3.5777e+07	3.7062e+07	3.01635e+07	2.91926e+07
High	A0A0A0MT36	Immunoglobulin kappa variable 6D-21 [OS=Homo sapiens]	IGKV6D-21	29	1	245.54	-0.27	0.298241	0.575282	109.3	90.7	158.31	114.74	676424	638028	131525	118413	47559.9		133826	145609	546051	492505	296961	264276	89870.3	72858.3			267366	265757	488445	457859	129050	118714	418677	397736	320677	330979	75587.6	89692.3	3.10758e+06	3.88918e+06	156077	124661	69536.2	79579.3	223989	220676
High	Q99996	A-kinase anchor protein 9 [OS=Homo sapiens]	AKAP9	1	3	0	-0.27	0.340416	0.61548	109.5	90.5	44.5	41.92	4.29182e+06	4.18592e+06	1.79584e+06	2.00288e+06	1.14774e+06	1.07465e+06	2.50766e+06	2.72329e+06	1.84756e+06	1.70488e+06	1.7473e+06	1.64205e+06	3.71593e+06	3.72894e+06	6.83453e+06	6.82509e+06	6.59303e+06	6.6289e+06	3.98597e+06	4.1594e+06	2.78426e+06	3.05201e+06	2.22901e+06	2.03812e+06	1.25486e+06	964240	3.46891e+06	3.11964e+06	1.72043e+06	1.86771e+06	4.54617e+06	4.74599e+06	3.53532e+06	3.77178e+06	2.30318e+06	2.3152e+06
High	P01591	Immunoglobulin J chain [OS=Homo sapiens]	JCHAIN	55	7	3672.97	-0.28	0.450572	0.71712	109.7	90.3	50.45	60.92	1.2195e+07	1.14925e+07	2.49109e+07	2.49837e+07	5.54046e+06	6.34478e+06	3.69447e+07	3.75918e+07	2.09716e+07	2.11454e+07	1.01866e+07	9.5857e+06	1.3533e+07	1.45003e+07	1.22165e+07	1.22218e+07	2.12913e+07	2.12608e+07	1.7649e+07	1.94069e+07	2.59639e+07	2.622e+07	1.69671e+07	1.60863e+07	5.92795e+07	5.70037e+07	2.04085e+07	2.0346e+07	4.59058e+07	4.59489e+07	2.85051e+07	2.90619e+07	5.73545e+06	5.05863e+06	2.00784e+07	2.03055e+07
High	A0A0C4DH24	Immunoglobulin kappa variable 6-21 [OS=Homo sapiens]	IGKV6-21	29	1	246.74	-0.28	0.712119	0.860819	109.8	90.2	51.48	96.78			231533	213095	68923.4		146035	152322			176619	189926	83735	110561	226870	218255	66420.3	81090.9	101991	40307.8	122689	144271	332005	366187	216242	266020	269138	196310			281894	306487			574361	558874
High	P69905	Hemoglobin subunit alpha [OS=Homo sapiens]	HBA1; HBA2	84	10	9525.88	-0.29	0.0263277	0.140569	110.1	89.9	88.71	63.37	1.72316e+08	1.70537e+08	8.37524e+07	8.32808e+07	3.06923e+07	3.14168e+07	4.29385e+07	4.37266e+07	1.35107e+08	1.35704e+08	4.26382e+07	4.2499e+07	1.54095e+08	1.50913e+08	2.72265e+08	2.68683e+08	5.03954e+07	5.11534e+07	3.97911e+07	4.86467e+07	2.82396e+08	2.84991e+08	1.06979e+08	1.10633e+08	6.31951e+07	6.24541e+07	4.47231e+07	4.34312e+07	4.08662e+07	3.99183e+07	9.10696e+07	9.12878e+07	4.66738e+07	4.88566e+07	3.19422e+08	3.12792e+08
High	A0A0C4DH32	Immunoglobulin heavy variable 3-20 [OS=Homo sapiens]	IGHV3-20	54	3	762.62	-0.29	0.274901	0.554194	109.9	90.1	216.64	59.09	98076.2	106376	94112.6	127509	119038	170076	564634	511011	241656	290435	328952	292868	345477	253719	165033	99104.7	682490	599957	108284	95821.8	111326	216051	216164	114746	345253	283248	192361	182506	5.93243e+06	6.13889e+06	92496.5	86516.1	230256	226288	345120	283199
High	P59665	Neutrophil defensin 1 [OS=Homo sapiens]	DEFA1; DEFA1B	19	2	383.31	-0.29	0.972783	0.989411	110.1	89.9	47.79	61.91	453577	484284	667071	951988	141006		254814	223970	143439		409117	326650	759594	455624	715480	544277	647404	864378	507670	390113	364693	286545	364247	513061	496161	475207	430657	406702	1.25964e+06	1.18975e+06	367225	368097	320745	395663	668044	589781
High	P01601	Immunoglobulin kappa variable 1D-16 [OS=Homo sapiens]	IGKV1D-16	14	1	109.65	-0.29	0.483157	0.744537	109.9	90.1	59.25	58.4	210347	269806	195264	155031			556929	570584	258293	187821	217232	264051	976328	719732	151669	213410	156659				89100.6	127245		63143.2	151090			222150	256235	225322	374807	347208	160337	178441	215240	260710
High	P01859	Immunoglobulin heavy constant gamma 2 [OS=Homo sapiens]	IGHG2	60	11	40816.9	-0.3	0.0102303	0.0750615	110.3	89.7	30.22	37.61	8.94663e+08	8.74579e+08	1.33511e+09	1.32815e+09	4.78909e+08	4.8882e+08	9.87594e+08	9.56086e+08	8.42167e+08	8.33494e+08	9.85898e+08	9.48621e+08	1.23925e+09	1.23366e+09	9.07282e+08	8.89886e+08	1.48473e+09	1.49901e+09	5.76425e+08	5.72824e+08	7.07304e+08	7.3805e+08	7.66355e+08	7.61644e+08	7.7369e+08	7.59886e+08	1.07943e+09	1.10539e+09	1.29822e+09	1.2426e+09	4.7789e+08	4.95142e+08	1.08927e+09	1.06696e+09	1.07664e+09	1.10434e+09
High	P01772	Immunoglobulin heavy variable 3-33 [OS=Homo sapiens]	IGHV3-33	54	1	1898.49	-0.3	0.61574	0.806611	110.3	89.7	70.45	83.31	184120	135044	31700.7	29592.8	150280	119074		23799.7	85220.9	76473.4	46812.5	42381.6	103173	92335.8	43107.5	29079.4	120503	123112							78991.4	57400.3	43497.1		30851.1		72037.5	60142.4
High	A2NJV5	Immunoglobulin kappa variable 2-29 [OS=Homo sapiens]	IGKV2-29	20	1	830.39	-0.3	0.437549	0.706121	110.5	89.5	136.37	58.04	794146	800197	671251	655943	230732	272835	1.02238e+06	1.09513e+06	1.31669e+06	1.46284e+06	1.16179e+06	1.20163e+06	222310	251722	1.25973e+06	1.18779e+06	498752	480659	1.51405e+06	1.53858e+06	325876	323460	966692	939107	9.34286e+06	9.33462e+06	938656	1.0018e+06	6.82908e+06	6.51662e+06	483597	527182	1.50024e+06	1.40411e+06	694158	677377
High	Q9NZP8	Complement C1r subcomponent-like protein [OS=Homo sapiens]	C1RL	16	5	786.01	-0.3	0.00710392	0.0641245	110.5	89.5	79.83	30.7	974750	1.17346e+06	1.06648e+06	707471	681280	634112	817209	834957	735148	579078	638416	623319	674165	1.02519e+06	630537	622051	1.11695e+06	1.07845e+06	627393	601357	732789	671676	1.16971e+06	1.02863e+06	1.0679e+06	990770	1.01577e+06	1.04576e+06	1.0612e+06	954402	716104	969668	6.44482e+06	6.15543e+06	1.12859e+06	1.08388e+06
High	P02100	Hemoglobin subunit epsilon [OS=Homo sapiens]	HBE1	12	1	676.89	-0.3	0.0315773	0.158137	110.5	89.5	85.86	64.01	215252	209008	96798.2	100364	36055.3	40857.4	79097.7	43072.8	270111		38300.2	46729.7	238808	221928	370927	397743	57231.8			37253.8	336255	364109	112046	133949	85347	117281	83192.5	72883.6	68160.1	77864.4	136403	79284.5	114112		444450	469466
Medium	Q6DCA0	AMMECR1-like protein [OS=Homo sapiens]	AMMECR1L	5	1	0	-0.3	0.482513	0.744537	110.2	89.8	45.72	53.91	882517	1.00539e+06	1.57672e+06	1.65888e+06	1.77973e+06	2.18839e+06	1.56305e+06	1.55808e+06	287788	1.16368e+06	1.76749e+06	1.51254e+06	1.94557e+06	1.82299e+06	1.60223e+06	1.96393e+06	1.25601e+06	1.26963e+06	1.1916e+06	1.32082e+06	1.10294e+06	1.09609e+06	1.66572e+06	1.6084e+06	780972	432737	2.53659e+06	2.64627e+06	2.88813e+06	2.56751e+06	2.43087e+06	2.1256e+06	1.81552e+06	1.94074e+06	1.21453e+06	1.23421e+06
High	P01703	Immunoglobulin lambda variable 1-40 [OS=Homo sapiens]	IGLV1-40	39	2	587.82	-0.31	0.254811	0.525778	110.9	89.1	45.09	57.35	1.16055e+06	1.02903e+06	1.29676e+06	1.40689e+06	143749	257307	4.01324e+06	3.67553e+06	2.22344e+06	2.19306e+06	1.13364e+06	1.75729e+06	1.9875e+06	1.99611e+06	3.10229e+06	2.91307e+06	3.52348e+06	3.54893e+06	1.70948e+06	1.55046e+06	1.53106e+06	1.6188e+06	3.06645e+06	3.12417e+06	1.91522e+06	2.00741e+06	2.37879e+06	2.53159e+06	3.27517e+06	3.26968e+06	2.94701e+06	3.19921e+06	2.41809e+06	2.28249e+06	3.20515e+06	3.46211e+06
High	A0A0B4J1Y9	Immunoglobulin heavy variable 3-72 [OS=Homo sapiens]	IGHV3-72	51	4	1422.47	-0.32	0.00721528	0.0641245	111.1	88.9	54.59	31.49	5.9728e+06	5.21993e+06	1.17558e+07	1.24994e+07	3.48204e+07	3.67218e+07	1.13327e+07	1.07688e+07	1.28995e+07	1.27178e+07	1.27526e+07	1.20174e+07	1.07674e+07	1.13789e+07	6.0749e+06	5.76795e+06	9.34321e+06	8.5943e+06	7.5973e+06	7.3415e+06	1.22651e+07	1.16831e+07	9.49652e+06	1.02882e+07	2.6949e+07	2.69728e+07	9.09999e+06	8.1963e+06	3.46208e+07	3.32297e+07	6.47018e+06	7.01647e+06	7.92687e+06	7.48153e+06	6.98222e+06	6.75526e+06
High	P13473	Lysosome-associated membrane glycoprotein 2 [OS=Homo sapiens]	LAMP2	7	3	31.77	-0.32	0.123718	0.366509	110.9	89.1	43.19	53.27	43991.4	60941.3	161770	179102	99858.9	105199	62883.3	74907	195406	177846	79948.6	152332	156537	197048	151164	53990	57521.1	57534.6	232545	87172.6	122471	65773.4	57658.7	52619.9	100194		150284	69175.1	157940	61970.4	52568.2	61508.8	71051.9	67287.7	62917.8	71744.2
High	P01871	Immunoglobulin heavy constant mu [OS=Homo sapiens]	IGHM	59	6	21624.1	-0.33	0.00799002	0.0677845	111.5	88.5	59.08	53.71	3.47744e+08	3.51087e+08	5.79221e+08	5.77433e+08	2.20229e+08	2.24646e+08	6.38471e+08	6.32309e+08	4.53262e+08	4.48505e+08	2.36738e+08	2.33105e+08	4.10806e+08	4.03289e+08	1.94636e+08	1.94135e+08	4.19244e+08	4.251e+08	5.06223e+08	5.02778e+08	5.47425e+08	5.51139e+08	2.16002e+08	2.11777e+08	1.82521e+09	1.84198e+09	4.50448e+08	4.5541e+08	7.96771e+08	8.07567e+08	7.90779e+08	8.19861e+08	9.78514e+07	9.67339e+07	6.03129e+08	5.86116e+08
High	A0A0C4DH43	Immunoglobulin heavy variable 2-70D [OS=Homo sapiens]	IGHV2-70D	61	3	1123.08	-0.33	0.330292	0.612028	111.2	88.8	54.51	48.54	2.00233e+06	1.83647e+06			765049	313764	2.80912e+06	2.86026e+06	136715	382410	1.8207e+06	1.73841e+06	1.69438e+06	1.9598e+06			1.30528e+06	1.29279e+06	711837	1.03869e+06	1.25533e+06	808476	2.99823e+06	2.8423e+06	1.91333e+06	1.77933e+06	2.53299e+06	2.59326e+06			1.4442e+06	1.48841e+06			2.69649e+06	2.4729e+06
High	P0DOX6	Immunoglobulin mu heavy chain [OS=Homo sapiens]		45	2	19035.6	-0.34	0.187704	0.457265	111.7	88.3	66.36	52.04	3.40986e+06	3.40627e+06	3.12041e+06	3.21098e+06	1.86362e+06	1.68763e+06	5.11352e+06	5.10912e+06	2.75175e+06	2.88462e+06	2.02459e+06	2.02285e+06	3.17219e+06	3.15901e+06	1.21814e+06	1.11807e+06	4.14957e+06	4.2424e+06	4.2107e+06	4.15522e+06	4.33161e+06	4.68612e+06	2.72135e+06	2.62379e+06	2.13964e+07	2.12843e+07	4.83705e+06	4.99064e+06	4.47391e+06	4.35962e+06	6.60916e+06	6.85291e+06	709806	650841	5.27242e+06	5.1043e+06
High	A0A0C4DH36	Probable non-functional immunoglobulin heavy variable 3-38 [OS=Homo sapiens]	IGHV3-38	19	2	514.41	-0.34	0.0232453	0.129803	111.7	88.3	51.2	47.61	1.33284e+06	1.40557e+06	1.64922e+06	1.58143e+06	824077	883959	1.61214e+06	1.57376e+06	1.19273e+06	1.38754e+06	1.42115e+06	1.50348e+06	2.16378e+06	2.70322e+06	1.34546e+06	1.24078e+06	1.68397e+06	2.05684e+06	1.35258e+06	1.32917e+06	1.6399e+06	1.71491e+06	1.55428e+06	1.44901e+06	1.51764e+06	1.71882e+06	7.00976e+06	6.62387e+06	1.87558e+06	1.84428e+06	1.33519e+06	1.42295e+06	2.37991e+06	2.38786e+06	2.28572e+06	2.30699e+06
High	Q9UHG3	Prenylcysteine oxidase 1 [OS=Homo sapiens]	PCYOX1	5	2	41.58	-0.34	0.00888873	0.0709973	111.6	88.4	36.76	39.39	288107	192983	343299	260229	271910	230369	117124	99954.7		140323	180795	77393.9	155873	245251	174366	217594	47772.8		321134	331313	208011	141809	146267	162420	101554	186241	111415		230686	239151	297815	268332	115058	145913	154622	94400.3
High	P02042	Hemoglobin subunit delta [OS=Homo sapiens]	HBD	85	6	3646.55	-0.36	0.0357931	0.172408	112.5	87.5	99.35	75.38	3.7268e+06	3.47156e+06	2.06276e+06	1.81714e+06	227213	257241	625706	589626	2.30623e+06	2.482e+06	867188	818872	3.59683e+06	3.29193e+06	6.03231e+06	5.97596e+06	812398	799332	628088	296195	6.38774e+06	6.01659e+06	2.53373e+06	2.54333e+06	1.12044e+06	976914	609718	633718	567114	767953	1.5086e+06	1.70696e+06	718886	763175	8.43499e+06	8.33104e+06
High	P07359	Platelet glycoprotein Ib alpha chain [OS=Homo sapiens]	GP1BA	8	3	4.54	-0.36	0.236396	0.507366	112.2	87.8	54.26	61.31	72580.1	71472.1		63924.7	64194.9	116201					127172		49362.8	44203.7	57758.8	63758.8			40694.9		46123.2								249443	227086	55739.2	73482.4		38209.7	49751.3	54755.6
High	O43866	CD5 antigen-like [OS=Homo sapiens]	CD5L	67	16	5805.75	-0.37	0.0137183	0.0930779	112.8	87.2	47.12	46.94	1.64971e+07	1.58208e+07	2.96041e+07	2.97904e+07	1.08498e+07	1.01383e+07	3.4328e+07	3.41536e+07	2.34994e+07	2.37096e+07	1.10413e+07	1.21079e+07	2.07856e+07	2.11938e+07	9.33364e+06	9.37471e+06	2.01239e+07	1.99334e+07	2.81721e+07	2.89346e+07	3.04265e+07	2.91934e+07	1.3212e+07	1.35538e+07	4.5391e+07	4.44345e+07	2.45542e+07	2.47272e+07	4.45135e+07	4.3488e+07	3.75438e+07	3.8095e+07	3.16527e+06	3.0945e+06	3.18138e+07	3.22352e+07
High	A0A075B6I0	Immunoglobulin lambda variable 8-61 [OS=Homo sapiens]	IGLV8-61	15	2	309.56	-0.37	0.15524	0.418618	112.7	87.3	49.23	62.55	3.14227e+06	3.20226e+06	6.62481e+06	6.63146e+06	454804	468676			912604	810314	2.00536e+06	1.86343e+06	1.52791e+06	1.729e+06	1.15536e+06	1.2869e+06	4.94441e+06	4.85386e+06	2.82379e+06	2.74573e+06	4.26182e+06	4.94808e+06	4.51846e+06	4.59078e+06	2.80306e+06	2.48197e+06	7.93103e+06	8.17739e+06	3.71708e+06	3.79595e+06	2.99996e+06	3.15872e+06	1.56487e+06	1.7516e+06	2.0531e+06	2.08699e+06
High	P08637	Low affinity immunoglobulin gamma Fc region receptor III-A [OS=Homo sapiens]	FCGR3A	6	2	5.14	-0.37	0.195815	0.459327	112.8	87.2	49.77	51.64			191783	172922	29864.4		98817	106774	63161	93860.9	46103.9	42989	93940.1	107852	86965	97984	35816	40223.2	50459.3	48035.5	93281.4	99337	44453.2	101592	45744.5	108078	130459	140634	162864	168851	61695.2	143900	49321.2	55259.7	64511.1	124701
High	P01709	Immunoglobulin lambda variable 2-8 [OS=Homo sapiens]	IGLV2-8	14	1	632.66	-0.38	0.00805679	0.0677845	113.2	86.8	33.06	30.97	2.83255e+06	2.81379e+06	2.77012e+06	2.79246e+06	881433	953870	3.27599e+06	3.18492e+06	2.57968e+06	2.47916e+06	2.4373e+06	2.5058e+06	3.64256e+06	3.86224e+06	2.76252e+06	2.74927e+06	3.96043e+06	3.5826e+06	2.4942e+06	2.54359e+06	3.11591e+06	3.19785e+06	2.26655e+06	2.1806e+06	1.77331e+06	1.74989e+06	2.03099e+06	2.14074e+06	4.95202e+06	5.17476e+06	3.18618e+06	3.11586e+06	1.8831e+06	2.12459e+06	3.49634e+06	3.6909e+06
High	P01718	Immunoglobulin lambda variable 3-27 [OS=Homo sapiens]	IGLV3-27	19	1	585.07	-0.38	0.205355	0.466113	113.1	86.9	38.49	60.24	243101	264071	412101	427783	158720	154839	372769	390584	399863	389709	752519	742007	387964	376350	201578	161082	618544	583045	328912	302782	445621	416091	305206	307075	531045	534798	603631	628693	623069	608658	337149	278533	292654	274696	806621	750509
Medium	Q14533	Keratin, type II cuticular Hb1 [OS=Homo sapiens]	KRT81	3	1	240.5	-0.38	0.0158917	0.0992837	113.1	86.9	111.32	45.42	426709	351714	180200	435230	464437	427050	562726	568216	538055	447551	578487	657042	700357	561851	1.02787e+07	6.82511e+06	749555	763230	678875	761996	814898	945162	902212	1.04063e+06	703912	583592	713027	997484	869171	711991	953206	987977	976201	982366	1.00618e+06	1.04372e+06
High	P02538	Keratin, type II cytoskeletal 6A [OS=Homo sapiens]	KRT6A	17	2	203.57	-0.39	0.0421158	0.188476	113.5	86.5	67.49	44.11	646638	723862	238194	82531.8	886639	1.09189e+06	341369	371707	367355	100274	422286	418771	154229	265707	193022	245919	707937	655118		257305	253050	61475.1	145753	141452	274319	204566	355133	424082	244231	407525	394358	149939	183624	183670	280531	280561
High	A0A075B6H9	Immunoglobulin lambda variable 4-69 [OS=Homo sapiens]	IGLV4-69	35	3	227.6	-0.41	0.0921598	0.311514	114.1	85.9	55.3	67.11	2.05299e+06	1.5397e+06	3.1042e+06	2.61161e+06			2.37484e+06	2.17439e+06	1.87393e+06	2.16877e+06	2.24058e+06	1.82009e+06	64478.8	301758	1.32372e+06	1.32119e+06	1.92576e+06	2.16359e+06	69243	56856.4	1.92033e+06	1.80329e+06	3.38515e+06	3.33065e+06	1.48448e+06	1.44294e+06	4.37002e+06	4.07363e+06	5.47599e+06	5.42401e+06	2.38937e+06	2.82504e+06	115146	100783	3.23716e+06	3.31556e+06
High	A0A075B6J9	Immunoglobulin lambda variable 2-18 [OS=Homo sapiens]	IGLV2-18	25	2	374.61	-0.42	0.0663287	0.256769	114.3	85.7	110.79	69.99	96116.6	78936.2	497726	399397	164962	328118	3.14387e+06	3.45583e+06	341258	341801			1.21309e+06	1.07552e+06	1.11609e+06	992718	1.34161e+06	1.38628e+06	556242	576733	1.41429e+06	1.32286e+06	280774	265793	216927	169156	514363	712776	642414	443839	305455	387402	245656	302587	1.37632e+06	1.26658e+06
High	P01780	Immunoglobulin heavy variable 3-7 [OS=Homo sapiens]	IGHV3-7	49	3	1681.37	-0.43	0.000323862	0.00552322	114.7	85.3	134.65	29.93	2.35523e+07	2.45941e+07	3.27962e+07	3.2913e+07	4.29894e+08	4.07933e+08	4.97446e+07	5.15617e+07	2.14215e+07	2.10471e+07	3.23101e+07	3.30186e+07	2.67842e+07	2.88771e+07	1.70327e+07	1.68349e+07	3.71421e+07	4.07066e+07	2.45681e+07	2.34697e+07	3.0379e+07	3.01283e+07	2.13299e+07	2.10031e+07	1.67269e+07	1.63878e+07	2.68111e+07	2.64531e+07	6.84033e+07	6.75247e+07	2.89566e+07	2.87991e+07	3.01056e+07	3.00632e+07	3.32798e+07	3.31119e+07
Medium	Q96Q07	BTB/POZ domain-containing protein 9 [OS=Homo sapiens]	BTBD9	3	1	0	-0.45	0.0940582	0.314025	115.6	84.4	76.51	105.89	382752	112903	142794	103037			252030	249439			111301	106380	144673	170048		68016.6	170729	182360	70412.2	101550	138739	385072		334606	105264	156419	147406	135876	339469	623318	177078	210797	175193	177501	123527	69714.3
High	P01767	Immunoglobulin heavy variable 3-53 [OS=Homo sapiens]	IGHV3-53	53	2	1254.64	-0.49	0.115731	0.352784	116.7	83.3	133.99	89.79	93010.6	63404.7		107180	133554		149081	184867	45467.8	86509.5	60938.2	46813.3	380514	373693	66158.2	84291.7	531582	535081	85527.4	70704.8		73618.6	178981	149117		37038.1	204060	110459	1.99197e+06	1.80995e+06	186069	96476.3	32998.6	82836.5	449051	319949
High	P04430	Immunoglobulin kappa variable 1-16 [OS=Homo sapiens]	IGKV1-16	14	1	278.84	-0.51	0.0158845	0.0992837	117.5	82.5	42.24	50.92	669739	658901	528374	461254	331866	325458	1.32921e+06	1.31584e+06	481957	516568	655244	663589	523553	494737	586781	578182	719437	736886	560290	523685	686447	673742	849598	920732	929588	898030	502337	542257	1.11582e+06	1.22414e+06	692730	622459	293464	265819	80415.6	65241.9
High	P17936	Insulin-like growth factor-binding protein 3 [OS=Homo sapiens]	IGFBP3	33	7	113.13	-0.54	0.107822	0.350493	118.4	81.6	62.55	77.1	495865	691496	707545	480725	688445	734887	725085	784718	271842	469615	647954	575672	139811	164478	147576	55183.3	291967	463855	978405	745795	218591	223244	737028	1.18416e+06	203747	337435	440809	533644	146785	55430.2	301066	488595	46271.6	119892	787607	680472
High	A0A0B4J1Y8	Immunoglobulin lambda variable 9-49 [OS=Homo sapiens]	IGLV9-49	8	1	97.39	-0.55	0.621256	0.806611	118.8	81.2	64.93	97.31			752134	719085			616539	589843	790451	736028		305794	353506	384016					331317	319799			49130.2						1.39804e+06	1.39153e+06	579523	522158
High	P32119	Peroxiredoxin-2 [OS=Homo sapiens]	PRDX2	36	4	66.09	-0.55	0.0923188	0.311514	118.7	81.3	110.63	113.46	399632	270791	16721	108333		90528.8			328623	341227		16095.3	364878	362851	588665	856220	79414.2				763455	970563	268136	212471	28648	113712	23575.2	67516.9	99371.4		115082	78308.8			834461	846568
High	P14151	L-selectin [OS=Homo sapiens]	SELL	12	3	21.06	-0.55	0.00180772	0.0200118	118.7	81.3	39.87	38.02	105764	117257	104513		206350	117612	271809	226134	76950.8	74316.9	120916	72295.2		267647	121447	123680	88848.7	75079.1	203076	89896.3	110893	77175.2	264459	129138	84341	233653	232466	245657	88443.6	174393	174703	270257	111154	138674	137492	122141
High	P81605	Dermcidin [OS=Homo sapiens]	DCD	20	2	5.11	-0.56	0.0753523	0.276438	119.1	80.9	107.08	43.21	663074	687485	46744.6					88358.3	66653.6	52432.8					309195	269449	175803	218926	154129	178304	129501	56194.1	49886.1	54550.2					164322	203420	194568	183477	116085	122709	111404
High	A0A0J9YXX1	Immunoglobulin heavy variable 5-10-1 [OS=Homo sapiens]	IGHV5-10-1	53	3	1187.46	-0.59	0.554605	0.769916	120	80	72.76	81.35	1.41381e+06	1.34497e+06	1.24825e+06	1.40596e+06	146488	86930.3	190745	283725	1.93511e+06	2.08062e+06	836315	786708	2.32906e+06	2.23023e+06	636780	660233	79048.8	84905.9	1.52015e+06	1.60569e+06	1.02126e+06	909100	2.60391e+06	2.38389e+06	2.11798e+06	1.97218e+06	1.84446e+06	1.82522e+06	1.36378e+06	1.35085e+06	1.34869e+06	1.485e+06	1.18361e+06	1.08308e+06	1.58208e+06	1.72876e+06
Medium	Q9Y2I9	TBC1 domain family member 30 [OS=Homo sapiens]	TBC1D30	1	1	0	-0.6	0.0274109	0.141773	120.5	79.5	73.9	75.8	57477	53628.4	86891.5	100297	60046.6	62078.4	41496.4	39533.8	71264.6	78942.9	97373.3	110539	98435.2	92971.9	61528.3	47892	477892	451665	132368	150618	85691	74067.1	80700.3	91562.4	55156.6	54772.9	43212.7	42292.3	122717	115587	124264	131350	283410	292661	85861.5	103458
High	A0A0G2JS06	Immunoglobulin lambda variable 5-39 [OS=Homo sapiens]	IGLV5-39	15	2	44.61	-0.62	0.00391557	0.0392179	121.2	78.8	59.7	59.55	87401.9	78578.5	564098	521977	150067	138463	402595	436430	362028	346965	335484	329165	314739	321285	264467	259655	346663	341188	383695	345682	513194	520306	283843	318841	269449	242154	747041	755127	862949	867420	950262	930945	235483	280692	978610	1.0346e+06
High	P35527	Keratin, type I cytoskeletal 9 [OS=Homo sapiens]	KRT9	48	17	1400.92	-0.63	0.495571	0.750418	121.4	78.6	81.15	98.23	9.1519e+06	9.98251e+06	3.76522e+06	4.24348e+06	4.07801e+06	4.1537e+06	8.57333e+06	8.29695e+06	5.05876e+06	5.01332e+06	6.64094e+06	6.74912e+06	4.98395e+06	4.46052e+06	6.63312e+06	6.13206e+06	3.46304e+06	3.63794e+06	2.92523e+06	3.28343e+06	4.22383e+06	4.47863e+06	4.76868e+06	4.90183e+06	916602	1.40705e+06	2.82819e+06	2.53879e+06	2.68923e+06	3.23204e+06	8.21713e+06	8.19108e+06	2.23956e+06	1.51905e+06	2.95166e+06	2.57545e+06
High	P01705	Immunoglobulin lambda variable 2-23 [OS=Homo sapiens]	IGLV2-23	7	1	86.94	-0.64	0.043097	0.191508	121.8	78.2	52.82	67.65	305929	302928	225816	306710			726086	718411	209258	251020			782097	511771	921838	874410	322481	341121					304927	408138			342051	290659	650417	597254	305338	250297	479723	598217	376769	362029
High	P05109	Protein S100-A8 [OS=Homo sapiens]	S100A8	31	3	41.6	-0.67	0.422843	0.691227	122.7	77.3	73.79	99.76	431824	419582	463998	544655	514133	604131	193558	192807			43003	70640.8	105558	90800.9	547618	563063	591674	588380	114160	125245	206425	253876	128450	246835	197071	386483	46877.4	71582.2	1.11433e+06	993816	255497	219667	257620	114677	234960	215465
High	P06702	Protein S100-A9 [OS=Homo sapiens]	S100A9	30	3	180.11	-0.71	0.264645	0.535228	124.3	75.7	77.93	102.16	334291	370421	368445	404554	360118	440646	122252	291099	10258.8	75383.2	60716.2	106324	16405.3	127228	717448	591528	634908	529743	62962.1	6366.21	86820.5	143717	407359	381750	394848	399053	59152	84071	873283	989044	194163	176097	266917	292323	220693	245114
High	Q92820	Gamma-glutamyl hydrolase [OS=Homo sapiens]	GGH	5	1	4.43	-0.73			124.9	75.1		24.05
High	P07988	Pulmonary surfactant-associated protein B [OS=Homo sapiens]	SFTPB	3	1	2.11	-0.77	0.381634	0.656161	126	74	32.66	38.52																									97155.7	77888.8
High	A0A075B6I6	Probable non-functional immunoglobulin lambda variable 1-50 [OS=Homo sapiens]	IGLV1-50	25	1	0	-0.77	0.10128	0.334596	126	74	54.52	63.5			69990.3											30429.4									257112	226528			142416	155297	105963	108705	239962	160501
High	P04211	Immunoglobulin lambda variable 7-43 [OS=Homo sapiens]	IGLV7-43	21	1	692.58	-0.81	0.000431998	0.00664855	127.2	72.8	46.28	48.86	60146.3	63704	166060	157603			246446	233643	111414	119403	88601.8	84393.4	128902	113266	100387	93293.8	142765	153806	98685.4	102684	120906	127869	81211.9	88582.6	145318	145815	209348	228805	440228	417488	228405	247533	92344.7	87950.4	407962	375219
High	P01704	Immunoglobulin lambda variable 2-14 [OS=Homo sapiens]	IGLV2-14	13	1	95.38	-0.84	0.00272827	0.0291786	128.3	71.7	61.53	57.76	1.66681e+06	1.68842e+06	1.10729e+06	1.15731e+06				510401	416600	613647	1.85931e+06	1.98841e+06	1.91054e+06	1.79149e+06	620304	475280	2.16423e+06	2.22189e+06	377564	409002	698756	482970	1.40442e+06	813479	532716	460865	1.73934e+06	2.22252e+06	1.81123e+06	1.72583e+06	2.40895e+06	2.54323e+06	374614	362151	782896	445035
High	P01817	Immunoglobulin heavy variable 2-5 [OS=Homo sapiens]	IGHV2-5	61	3	865.23	-0.88	0.256872	0.527968	129.7	70.3	64.48	118.59	1.98926e+06	2.1281e+06	1.33594e+06	855162	1.65229e+06	1.51878e+06	3.58434e+06	3.24822e+06	1.71015e+06	1.70065e+06	1.90445e+06	2.24323e+06	834525	629805	436414	430568	925840	841915	326738	678870	2.31409e+06	2.30293e+06	2.52443e+06	2.75061e+06	497937	486251	1.03639e+06	691453	2.27853e+06	2.79878e+06	2.4224e+06	2.66519e+06	1.9153e+06	1.55374e+06	2.83065e+06	2.15513e+06
High	P04278	Sex hormone-binding globulin [OS=Homo sapiens]	SHBG	67	16	2369.24	-0.92	0.00154136	0.0183509	130.8	69.2	105.91	60.86	510042	701084	1.82203e+07	1.70198e+07	7.1327e+06	7.66085e+06	4.89897e+06	5.01478e+06	1.14636e+06	1.1992e+06	3.78156e+06	3.99111e+06	990366	1.1126e+06	1.76526e+06	1.732e+06	714882	625840	2.09413e+07	1.96226e+07	3.08798e+06	2.88733e+06	3.56065e+06	4.19473e+06	4.25275e+06	4.2378e+06	1.2568e+06	1.68488e+06	3.63158e+06	3.40761e+06	4.55362e+06	4.83364e+06	2.85578e+06	2.84397e+06	4.25537e+06	4.17878e+06
High	P20742	Pregnancy zone protein [OS=Homo sapiens]	PZP	58	49	19421.7	-0.95	0.000954708	0.0126338	131.6	68.4	234.45	107.22	2.82582e+06	2.74555e+06	9.44328e+07	1.01694e+08	3.5815e+06	4.57991e+06	6.7527e+06	6.6803e+06	5.87614e+06	4.84116e+06	4.2824e+06	3.89578e+06	2.9819e+06	3.38615e+06	3.34799e+06	2.84744e+06	1.33177e+07	1.41862e+07	1.68257e+08	1.64495e+08	6.38063e+06	6.42686e+06	7.37069e+06	6.90028e+06	1.1612e+07	1.20784e+07	1.27234e+07	1.31136e+07	8.9039e+06	9.65674e+06	1.02784e+07	9.30624e+06	8.75553e+06	8.19201e+06	4.49449e+06	4.84687e+06
High	P09172	Dopamine beta-hydroxylase [OS=Homo sapiens]	DBH	19	7	188.4	-1.28	0.00326688	0.0343567	141.8	58.2	69.46	95.01	406626	329646	465256	353515	820684	659615	70539.4		357511	415200	655488	584907	571530	670201			797319	738182	791622	757463			191277	130816	768387	613491	621681	533421			462023	622012	293702	247620	343131	306501
High	P01763	Immunoglobulin heavy variable 3-48 [OS=Homo sapiens]	IGHV3-48	35	1	1488.1	-1.5	0.367939	0.641353	147.8	52.2	99.45	163.66			691957	653809						36260							810504	866872	328325	302519	355135	399633					25417.9			68687.2		26424.7	37363.4
Medium	P35228	Nitric oxide synthase, inducible [OS=Homo sapiens]	NOS2	1	1	1.62	-1.7	0.206856	0.467835	153	47	58.17	61.59
Medium	Q8NFY9	Kelch repeat and BTB domain-containing protein 8 [OS=Homo sapiens]	KBTBD8	1	1	0	-1.96			159.2	40.8	68.93
High	Q16557	Pregnancy-specific beta-1-glycoprotein 3 [OS=Homo sapiens]	PSG3	18	1	26.53	-3.27			181.3	18.7	138.74				5.98612e+06	6.24083e+06
High	P01602	Immunoglobulin kappa variable 1-5 [OS=Homo sapiens]	IGKV1-5	14	1	324.61	-6.64			200		114.3
High	Q86Y46	Keratin, type II cytoskeletal 73 [OS=Homo sapiens]	KRT73	5	1	53.72	-6.64			200																				70901.4	93383.7
High	P11465	Pregnancy-specific beta-1-glycoprotein 2 [OS=Homo sapiens]	PSG2	15	2	17.39	-6.64			200		98.08				569349	496976																														115175
High	Q00888	Pregnancy-specific beta-1-glycoprotein 4 [OS=Homo sapiens]	PSG4	12	1	13.62	-6.64			200						227942	310286
High	Q5D862	Filaggrin-2 [OS=Homo sapiens]	FLG2	1	2	6.11	-6.64			200		109.35		228077	222632
High	Q5T749	Keratinocyte proline-rich protein [OS=Homo sapiens]	KPRP	2	1	5.11	-6.64			200		108.57		123929	131645			19800.2			21462.9
High	P12273	Prolactin-inducible protein [OS=Homo sapiens]	PIP	8	1	4.57	-6.64			200		67.83		98384.9	107120																36105.4
Medium	P01215	Glycoprotein hormones alpha chain [OS=Homo sapiens]	CGA	7	1	4.13	-6.64			200		30.57				125412	105109
High	O43184	Disintegrin and metalloproteinase domain-containing protein 12 [OS=Homo sapiens]	ADAM12	2	1	2.48	-6.64			200		85.8				58576.4	56936.2
Medium	P19801	Diamine oxidase [copper-containing] [OS=Homo sapiens]	AOC1	1	1	1.68	-6.64			200						49891.2	59198.6
Medium	Q8TB37	Iron-sulfur cluster transfer protein NUBPL [OS=Homo sapiens]	NUBPL	3	1	1.62	-6.64			200
High	Q16270	Insulin-like growth factor-binding protein 7 [OS=Homo sapiens]	IGFBP7	5	1	0	-6.64			200
High	P02812	Basic salivary proline-rich protein 2 [OS=Homo sapiens]	PRB2	41	2	0	-6.64			200																		1.85985e+06	1.75583e+06
Medium	Q9H3R1	Bifunctional heparan sulfate N-deacetylase/N-sulfotransferase 4 [OS=Homo sapiens]	NDST4	2	2	0	-6.64			200		71.52
[truncated: 124 more columns]

## Sheet: Sheet2
Validation cohort_filtered_raw data						x	x	x
Protein FDR Confidence: Combined	Accession	Description	Gene Symbol	Coverage [%]	# Unique Peptides	Score Sequest HT: Sequest HT	Abundance Ratio (log2): (S2) / (S0)	Abundance Ratio P-Value: (S2) / (S0)	Abundance Ratio Adj. P-Value: (S2) / (S0)	Abundances (Grouped): S0	Abundances (Grouped): S2	Abundances (Grouped) CV [%]: S0	Abundances (Grouped) CV [%]: S2	Abundances (Normalized): F1: Sample, 3, S0	Abundances (Normalized): F2: Sample, 3, S0	Abundances (Normalized): F9: Sample, 9, S0	Abundances (Normalized): F10: Sample, 9, S0	Abundances (Normalized): F11: Sample, 11, S0	Abundances (Normalized): F12: Sample, 11, S0	Abundances (Normalized): F15: Sample, 13, S0	Abundances (Normalized): F16: Sample, 13, S0	Abundances (Normalized): F17: Sample, 14, S0	Abundances (Normalized): F18: Sample, 14, S0	Abundances (Normalized): F19: Sample, 15, S0	Abundances (Normalized): F20: Sample, 15, S0	Abundances (Normalized): F25: Sample, 20, S0	Abundances (Normalized): F26: Sample, 20, S0	Abundances (Normalized): F29: Sample, 23, S0	Abundances (Normalized): F30: Sample, 23, S0	Abundances (Normalized): F31: Sample, 24, S0	Abundances (Normalized): F32: Sample, 24, S0	Abundances (Normalized): F33: Sample, 25, S0	Abundances (Normalized): F34: Sample, 25, S0	Abundances (Normalized): F39: Sample, 28, S0	Abundances (Normalized): F40: Sample, 28, S0	Abundances (Normalized): F41: Sample, 29, S0	Abundances (Normalized): F42: Sample, 29, S0	Abundances (Normalized): F43: Sample, 30, S0	Abundances (Normalized): F44: Sample, 30, S0	Abundances (Normalized): F45: Sample, 31, S0	Abundances (Normalized): F46: Sample, 31, S0	Abundances (Normalized): F49: Sample, 33, S0	Abundances (Normalized): F50: Sample, 33, S0	Abundances (Normalized): F51: Sample, 35, S0	Abundances (Normalized): F52: Sample, 35, S0	Abundances (Normalized): F53: Sample, 38, S0	Abundances (Normalized): F54: Sample, 38, S0	Abundances (Normalized): F55: Sample, 39, S0	Abundances (Normalized): F56: Sample, 39, S0
High	P02675	Fibrinogen beta chain [OS=Homo sapiens]	FGB	16	6	23.61	1.35	0.000586671	0.00881404	56.4	143.6	184.45	71.58	27731.7	27684.5	31762.3	133392			1.50104e+06	1.42646e+06		33045	108063	55091.1		94101.6			147805	45737.2	110043	259327	89593.4	35273.5	29028.5	29702.1	201382	74027.5		93536	229227	82463.8				97190.8		32983.6
High	P08519	Apolipoprotein(a) [OS=Homo sapiens]	LPA	44	31	2876.16	1.32	0.0400036	0.182229	57.3	142.7	125.62	102.8	2.41016e+06	1.7014e+06	1.97563e+06	2.09745e+06	1.90286e+06	1.93933e+06	9.95869e+06	9.75183e+06	678015	769119	1.97963e+06	2.07791e+06	5.94075e+06	6.2572e+06	1.95873e+07	2.04723e+07	2.56881e+06	2.80505e+06	1.30893e+07	1.29094e+07	2.53779e+06	2.36301e+06	2.71982e+07	2.8062e+07	2.01678e+06	1.63327e+06	1.09122e+06	1.0309e+06	1.29069e+06	962026	1.08318e+06	1.64553e+06	1.4462e+06	1.41655e+06	1.77648e+06	2.33254e+06
High	P07998	Ribonuclease pancreatic [OS=Homo sapiens]	RNASE1	29	2	30.74	0.95	0.000354531	0.00573614	68.2	131.8	77.57	62.48	115313	183196	135175	535282	156131	520867			150345	142500			75388.3	471202	24809.2			23539.1			139191	713644	174894			728474	140721			111433		156678			846930	238074
High	P02679	Fibrinogen gamma chain [OS=Homo sapiens]	FGG	19	6	47.87	0.86	0.00375604	0.0382268	70.9	129.1	128.83	48.2	176990	126898	234672	200050	145870	116654	1.67666e+06	1.81133e+06	103272	175636	40108	152820	82004.6	37213.8	79678.8	77605.4	109432	156932	292778	170428	137340	219369	165453	132267	246585	209375	148403	67553	383418	376720	199162	261378	140330	134732	28918.5	116310
High	P00746	Complement factor D [OS=Homo sapiens]	CFD	40	5	421.54	0.84	3.1088e-09	9.80828e-07	71.8	128.2	36.02	34.98	898038	768136	320537	440491	750978	756792	748101	983620	1.19321e+06	1.15147e+06	553520	531390	511348	403966	453335	704215	641968	695043	842531	732977	696929	834756	992337	912827	767677	826961	1.44965e+06	1.16323e+06	410531	357908	719342	828905	961347	758834	833373	992765
High	Q9NQ79	Cartilage acidic protein 1 [OS=Homo sapiens]	CRTAC1	8	4	114.32	0.71	3.27164e-05	0.00105662	76	124	55.67	45.09	34982.5	33684.5	224311	250081	177627	217904	223232	194319	611618	664372	515617	547508	457349	383974	264236	271378	465673	468961	258043	93348.5	659513	698468	266260	386466	407175	258644	439344	485162	468003	536153	302524	295480	141797	161750	176035	295381
High	P61769	Beta-2-microglobulin [OS=Homo sapiens]	B2M	40	4	493.31	0.7	1.19552e-08	2.075e-06	76.1	123.9	28.39	34.61	1.36417e+06	1.49308e+06	1.44223e+06	1.2987e+06	1.3021e+06	1.2092e+06	1.0788e+06	1.01118e+06	1.38017e+06	1.48799e+06	949266	862391	934358	822866	959964	1.05302e+06	1.21796e+06	1.14196e+06	1.0496e+06	975635	1.28171e+06	1.2713e+06	1.93524e+06	1.93412e+06	1.49725e+06	1.39804e+06	1.65627e+06	1.22803e+06	964859	971030	1.38021e+06	1.41036e+06	1.66923e+06	1.60009e+06	1.11779e+06	1.16119e+06
High	Q12805	EGF-containing fibulin-like extracellular matrix protein 1 [OS=Homo sapiens]	EFEMP1	20	6	250.78	0.68	1.17896e-06	0.000106275	76.8	123.2	50.14	32.62	106557	127092	360105	98234.2	519598	688373	508079	169384	383643	351727	303723	452220	127996	265081	249428	131100	344663	315060	334157	367622	304925	315138	443815	226407	605676	505588	452110	433243	188151	153888	265238	402624	353663	368329	441177	395753
High	P0DJI9	Serum amyloid A-2 protein [OS=Homo sapiens]	SAA2	52	2	171.4	0.64	0.0253159	0.13771	78.2	121.8	387.24	117.58	252441	99859.2	482966	390288	65085.3	70920.1	290872	352169	701269	767844	22157.5	32840.1	170814	216756	494190	315467	172440	327368	113515	98841.9	133826	123814	549561	459357	715809	756002	100145	50394.9	45505.8	90692.8	231127	521194	782443	853871	650162	739848
High	Q92954	Proteoglycan 4 [OS=Homo sapiens]	PRG4	7	8	231.91	0.63	0.000638629	0.00937151	78.4	121.6	57.05	36.88	353032	135733	375368	497231	702247	712965	867810	892714	863989	885281	384015	278171	199144	145393	484636	413828	709310	753788	255513	241300	659851	682658	768214	763095	1.27145e+06	1.23036e+06	720104	959735	453579	345683	209193	208570	1.10901e+06	1.16786e+06	592091	384425
High	O75460	Serine/threonine-protein kinase/endoribonuclease IRE1 [OS=Homo sapiens]	ERN1	1	1	376.58	0.59	0.000933242	0.0126338	79.7	120.3	47.32	37.62	1.57799e+06	1.49862e+06	733895	768299	880889	808026	559132	541046	1.05468e+06	1.18984e+06	393743	409364	314183	316684	749181	750049	630995	678802	249291	255111	1.21858e+06	1.12232e+06	698791	750746	2.24151e+06	1.93608e+06	1.00712e+06	940228	764050	889855	788830	743071	1.98528e+06	2.00707e+06	690219	722530
High	Q02985	Complement factor H-related protein 3 [OS=Homo sapiens]	CFHR3	22	2	746.82	0.58	0.0391778	0.180447	80.2	119.8	63.18	58.96	353793	320372	81805.5	159818			135556	227237	33359.7		92889.5	77675.4	442370	375735	219452	85166.3	160235	186380	320841	325681	618324	615633	652597	590359	990420	965724	545645	525414	100702	155915	384162	436493	382580	392870	338399	306482
High	P01034	Cystatin-C [OS=Homo sapiens]	CST3	44	4	288.43	0.58	0.00115136	0.0142453	80.3	119.7	37.17	42.23	525772	536818	485371	498921	292004	1.14596e+06	549632	528960	739294	705998	437951	1.17218e+06	1.20126e+06	961181	1.34033e+06	1.36097e+06	1.59717e+06	1.52064e+06	1.05982e+06	514222	575026	541135	624356	605489	557401	529685	1.0873e+06	1.1339e+06	1.03052e+06	287984	1.25207e+06	1.30227e+06	594798	1.4646e+06	586887	557039
High	P14151	L-selectin [OS=Homo sapiens]	SELL	12	3	21.06	-0.55	0.00180772	0.0200118	118.7	81.3	39.87	38.02	105764	117257	104513		206350	117612	271809	226134	76950.8	74316.9	120916	72295.2		267647	121447	123680	88848.7	75079.1	203076	89896.3	110893	77175.2	264459	129138	84341	233653	232466	245657	88443.6	174393	174703	270257	111154	138674	137492	122141
High	A0A0G2JS06	Immunoglobulin lambda variable 5-39 [OS=Homo sapiens]	IGLV5-39	15	2	44.61	-0.62	0.00391557	0.0392179	121.2	78.8	59.7	59.55	87401.9	78578.5	564098	521977	150067	138463	402595	436430	362028	346965	335484	329165	314739	321285	264467	259655	346663	341188	383695	345682	513194	520306	283843	318841	269449	242154	747041	755127	862949	867420	950262	930945	235483	280692	978610	1.0346e+06
High	P01705	Immunoglobulin lambda variable 2-23 [OS=Homo sapiens]	IGLV2-23	7	1	86.94	-0.64	0.043097	0.191508	121.8	78.2	52.82	67.65	305929	302928	225816	306710			726086	718411	209258	251020			782097	511771	921838	874410	322481	341121					304927	408138			342051	290659	650417	597254	305338	250297	479723	598217	376769	362029
High	P04211	Immunoglobulin lambda variable 7-43 [OS=Homo sapiens]	IGLV7-43	21	1	692.58	-0.81	0.000431998	0.00664855	127.2	72.8	46.28	48.86	60146.3	63704	166060	157603			246446	233643	111414	119403	88601.8	84393.4	128902	113266	100387	93293.8	142765	153806	98685.4	102684	120906	127869	81211.9	88582.6	145318	145815	209348	228805	440228	417488	228405	247533	92344.7	87950.4	407962	375219
High	P01704	Immunoglobulin lambda variable 2-14 [OS=Homo sapiens]	IGLV2-14	13	1	95.38	-0.84	0.00272827	0.0291786	128.3	71.7	61.53	57.76	1.66681e+06	1.68842e+06	1.10729e+06	1.15731e+06				510401	416600	613647	1.85931e+06	1.98841e+06	1.91054e+06	1.79149e+06	620304	475280	2.16423e+06	2.22189e+06	377564	409002	698756	482970	1.40442e+06	813479	532716	460865	1.73934e+06	2.22252e+06	1.81123e+06	1.72583e+06	2.40895e+06	2.54323e+06	374614	362151	782896	445035
High	P04278	Sex hormone-binding globulin [OS=Homo sapiens]	SHBG	67	16	2369.24	-0.92	0.00154136	0.0183509	130.8	69.2	105.91	60.86	510042	701084	1.82203e+07	1.70198e+07	7.1327e+06	7.66085e+06	4.89897e+06	5.01478e+06	1.14636e+06	1.1992e+06	3.78156e+06	3.99111e+06	990366	1.1126e+06	1.76526e+06	1.732e+06	714882	625840	2.09413e+07	1.96226e+07	3.08798e+06	2.88733e+06	3.56065e+06	4.19473e+06	4.25275e+06	4.2378e+06	1.2568e+06	1.68488e+06	3.63158e+06	3.40761e+06	4.55362e+06	4.83364e+06	2.85578e+06	2.84397e+06	4.25537e+06	4.17878e+06
High	P20742	Pregnancy zone protein [OS=Homo sapiens]	PZP	58	49	19421.7	-0.95	0.000954708	0.0126338	131.6	68.4	234.45	107.22	2.82582e+06	2.74555e+06	9.44328e+07	1.01694e+08	3.5815e+06	4.57991e+06	6.7527e+06	6.6803e+06	5.87614e+06	4.84116e+06	4.2824e+06	3.89578e+06	2.9819e+06	3.38615e+06	3.34799e+06	2.84744e+06	1.33177e+07	1.41862e+07	1.68257e+08	1.64495e+08	6.38063e+06	6.42686e+06	7.37069e+06	6.90028e+06	1.1612e+07	1.20784e+07	1.27234e+07	1.31136e+07	8.9039e+06	9.65674e+06	1.02784e+07	9.30624e+06	8.75553e+06	8.19201e+06	4.49449e+06	4.84687e+06
High	P09172	Dopamine beta-hydroxylase [OS=Homo sapiens]	DBH	19	7	188.4	-1.28	0.00326688	0.0343567	141.8	58.2	69.46	95.01	406626	329646	465256	353515	820684	659615	70539.4		357511	415200	655488	584907	571530	670201			797319	738182	791622	757463			191277	130816	768387	613491	621681	533421			462023	622012	293702	247620	343131	306501
[truncated: 124 more columns]
