# Supplementary material for: Serum Protein Profiling of Patients at Risk to Develop Gastric Disease Based on a DSC Test
Source: Int J Mol Sci. 2026 May 16;27(10):4464. doi: 10.3390/ijms27104464 (PMC13206807; doi:10.3390/ijms27104464)
Supplement: Supplementary file 1 [file ijms-27-04464-s001.zip › Supplementary table S3.xls]

## Sheet: Table S4
Supplementary Table S3. Performance comparison of DSC models including a model with B2M/PZP or age /sex.
	Model with B2M and PZP			Model with age and sex
sensitivity	100.0%	(15.8-100.0)		100.0%	(15.8-100.0)
specificity	47.6%	(25.7-70.2)		42.9%	(21.8-66.0)
AUC	0.74	(0.52-0.90)		0.71	(0.49-0.88)
PPV	15.4%	(10.8-21.5)		14.3%	(10.4-19.4)
NPV	100.0%	(69.2-100.0)		100.0%	(66.4-100.0)
accuracy	52.2%	(30.6-73.2)		47.8%	(26.8-69.4)
AUC, area under the curve; PPV, positive predictive value; NPV, negative predictive value.
